# Supplementary material for: 16S rRNA and metagenomic shotgun sequencing data revealed consistent patterns of gut microbiome signature in pediatric ulcerative colitis
Source: Sci Rep. 2022 Apr 19;12:6421. doi: 10.1038/s41598-022-07995-7 (PMC9018687; doi:10.1038/s41598-022-07995-7)
Supplement: Supplementary file 1 — Supplementary Information 1. [file 41598_2022_7995_MOESM1_ESM.xlsx]

## Sheet: S1 metadata summary
Table S1: Metadata summary of training and validation data. P-value was obtained by Wilcoxon rank-sum test
	Healthy	UC	p.value
Number of subjects	23	19	NA
Age (mean sd)	14.04(3.5)	14.47(3.5)	0.559
Gender (% male)	10(43.48%)	10(52.63%)	0.569
Use of antibiotics	None	0(0%)	NA
Use of steroid	None	3(15.79%)	0.054
Number of patients taking probiotics	None	0(0%)	NA
Number of patients taking proton pump inhibitors	None	0(0%)	NA
Number of patients taking biologic therapy	None	4(21.05%)	0.024
Number of patients taking immunomodulators	None	2(10.53%)	0.123
Number of patients taking 5-aminosalicylates	None	2(10.53%)	0.123
validation data
	Healthy	UC	p.value
Number of subjects	8	7	NA
Age (mean sd)	40.38(11.11)	13.14(5.15)	0.001
Gender (% male)	4(50%)	5(71.43%)	0.454
Use of antibiotics	None	2(28.57%)	0.141
Use of steroid	None	0(0%)	0.35
Number of patients taking probiotics	None	0(0%)	NA
Number of patients taking proton pump inhibitors	None	0(0%)	NA
Number of patients taking biologic therapy	None	2(28.57%)	0.141
Number of patients taking immunomodulators	None	2(28.57%)	0.141
Number of patients taking 5-aminosalicylates	None	2(28.57%)	0.141

## Sheet: S2 metadata
Table S2: Metadata of training and validation data: PPI is proton pump inhibitors. 5-ASA is 5-aminosalicylate therapy. Yes or no indicates whether the therapy was used.
16s.SampleID	shotgun.SampleID	description	Gender	Age	SampleType	16s.sequencing_depth	shotgun.sequencing_depth	antibiotics	probiotics	PPI	biologic	immunomodulator	current steroid use	5-ASA	mapping rate of bacteria/archaea
012618.SM1	SM030818.1	D2003_UC_6m	m	18	Healthy	166881	4149509	no	no	no	no	no	no	no	0.44843
012618.SM24	SM030818.24	MUC3B	f	8	UC	30677	504027	no	no	no	yes	yes	yes	no	0.56792
012618.SM33	SM030818.33	MUC5B	m	17	UC	159929	4771145	no	no	no	no	no	no	yes	0.54338
012618.SM92	SM030818.92	Canada IBD Study Box1	m	15	UC	48965	3554728	no	no	no	no	no	no	no	0.46548
012618.SM97	SM030818.97	Canada IBD Study Box1	m	16	UC	42493	996533	no	no	no	no	no	no	no	0.42325
012618.SM99	SM030818.99	Canada IBD Study Box1	f	10	UC	60562	571769	no	no	no	no	no	no	no	0.71891
012618.SM100	SM030818.100	Canada IBD Study Box2	f	16	UC	22274	652669	no	no	no	no	no	no	no	0.50147
012618.SM101	SM030818.101	Canada IBD Study Box2	m	7	UC	71257	3724301	no	no	no	no	no	no	no	0.61528
012618.SM102	SM030818.102	Canada IBD Study Box2	f	12	UC	63647	467321	no	no	no	no	no	no	no	0.78712
012618.SM104	SM030818.104	Canada IBD Study Box2	m	14	UC	34757	824777	no	no	no	no	no	no	no	0.47346
012618.SM105	SM030818.105	Canada IBD Study Box2	f	17	UC	48648	5800630	no	no	no	no	no	no	no	0.7844
012618.SM106	SM030818.106	Canada IBD Study Box2	m	13	UC	80649	1552918	no	no	no	no	no	no	no	0.55434
012618.SM107	SM030818.107	Canada IBD Study Box2	m	15	UC	35845	400850	no	no	no	no	no	no	no	0.63748
012618.SM110	SM030818.110	Canada IBD Study Box3	f	13	UC	83324	2578219	no	no	no	no	no	no	no	0.62652
3.1	SM030818.121	3.1	f	20	UC	142406	717435	no	no	no	no	no	yes	no	0.58197
6.14	SM030818.128	6.14	f	14	UC	254869	435698	no	no	no	no	no	yes	no	0.31814
PT.6	SM030818.130	PT#6	f	14	Healthy	176300	3016568	no	no	no	no	no	no	no	0.44959
PT.7	SM030818.131	PT#7	f	12	Healthy	154639	4399986	no	no	no	no	no	no	no	0.45271
PT.8	SM030818.132	PT#8	m	16	Healthy	126060	4067753	no	no	no	no	no	no	no	0.47393
PT.9	SM030818.133	PT#9	f	16	Healthy	68783	5702265	no	no	no	no	no	no	no	0.46198
PT.11	SM030818.134	PT#11	f	14	Healthy	239136	3827228	no	no	no	no	no	no	no	0.51265
PT.12	SM030818.135	PT#12	f	10	Healthy	74056	2913637	no	no	no	no	no	no	no	0.54895
PT.16	SM030818.136	PT#16	f	10	Healthy	107496	3893492	no	no	no	no	no	no	no	0.54174
PT.23	SM030818.138	PT#23	m	15	Healthy	110248	4816014	no	no	no	no	no	no	no	0.40217
PT.28	SM030818.139	PT#28	f	14	Healthy	132018	5294176	no	no	no	no	no	no	no	0.52991
PT.36	SM030818.140	PT#36	f	15	Healthy	194618	4112475	no	no	no	no	no	no	no	0.39931
PT.40	SM030818.141	PT#40	m	11	Healthy	148550	5518880	no	no	no	no	no	no	no	0.39376
PT.52	SM030818.142	PT#52	f	13	Healthy	123148	3811326	no	no	no	no	no	no	no	0.33698
PT.55	SM030818.143	PT#55	f	14	Healthy	150288	3295933	no	no	no	no	no	no	no	0.40983
PT.56	SM030818.144	PT#56	m	16	Healthy	143939	5016788	no	no	no	no	no	no	no	0.37843
PT.57	SM030818.145	PT#57	m	13	Healthy	72607	3921827	no	no	no	no	no	no	no	0.39564
PT.58	SM030818.146	PT#58	m	10	Healthy	1592901	3659183	no	no	no	no	no	no	no	0.44915
PT.68	SM030818.147	PT#68	m	15	Healthy	109761	3847122	no	no	no	no	no	no	no	0.35426
4.8.08	SM030818.148	4.8.08	m	9	Healthy	168903	3707585	no	no	no	no	no	no	no	0.4186
090918.SM12	SM111418.12	UC003_BL	f	19	UC	71072	4694728	no	no	no	no	no	no	yes	0.43158
090918.SM44	SM111418.44	UC011_BL	m	19	UC	171935	7257523	no	no	no	yes	no	no	no	0.58458
090918.SM59	SM111418.59	UC016_BL	m	14	UC	71091	5576708	no	no	no	yes	yes	no	no	0.46807
090918.SM113	SM111418.113	D1004_CR_P_07/31/18	f	21	Healthy	100168	4876850	no	no	no	no	no	no	no	0.45094
060619.SM66	SM071219.66	UC024_BL	m	16	UC	146517	1427843	no	no	no	yes	no	no	no	0.38286
060619.SM89	SM071219.89	SC006_Donor	m	18	Healthy	106986	5558224	no	no	no	no	no	no	no	0.29626
060619.SM92	SM071219.92	SC008_donor	f	8	Healthy	97765	5428702	no	no	no	no	no	no	no	0.52558
060619.SM95	SM071219.95	SC010_donor	f	21	Healthy	96164	4166426	no	no	no	no	no	no	no	0.50593
validation data
012618.SM83	SM030818-83	CDF6B	m	8	UC	65690	458398	vancomycin	no	no	no	no	no	no	0.691
090918.SM100	SM111418-100	SC003	f	17	UC	117734	1745386	vancomycin	no	no	yes	no	no	no	0.68766
060619.SM85	SM071219-85	CR007_BL	m	17	UC	76494	34706	no	no	no	yes	no	no	no	0.2431
1.8	S1-8	UCDV1BPR	m	18	UC	163101	641670	no	no	no	no	no	no	yes	0.21606
2.1	S2-1	UCDV2BER	m	17	UC	133749	133749	no	no	no	no	yes	no	yes	0.98718
8.17	S8-17	UCDV8BER	m	8	UC	157992	770108	no	no	no	no	no	no	no	0.60212
10.22	S10-22	UCDC10BER	f	7	UC	108642	1226723	no	no	no	no	yes	no	no	0.8876
090918.SM99	SM111418-99	SC002	m	21	Healthy	154164	3633496	no	no	no	no	no	no	no	0.53469
3.2	SM030818-122	UCDV3DNR	m	42	Healthy	263249	5986920	no	no	no	no	no	no	no	0.39472
4.5	SM030818-125	UCDV4DNR	f	37	Healthy	314578	3977583	no	no	no	no	no	no	no	0.31736
1.7	S1-7	UCDV1DPR	f	56	Healthy	363496	741986	no	no	no	no	no	no	no	0.40256
2.11	S2-11	UCDV2DER	m	51	Healthy	203979	572442	no	no	no	no	no	no	no	0.44142
6.13	SM030818-127	UCDV6DNR	m	47	Healthy	422507	3422317	no	no	no	no	no	no	no	0.38228
8.16	S8-16	UCDV8DER	f	33	Healthy	278806	936823	no	no	no	no	no	no	no	0.5642
10.24	S10-24	UCDV10DER	f	36	Healthy	238036	1142727	no	no	no	no	no	no	no	0.50294

## Sheet: S3 permanova
Table S3: Results of permanove test
	16S genus			shotgun species
	F.Model	R2	p.value	F.Model	R2	p.value
disease status	4.52356	0.0982804	0.001998	3.69117	0.0828523	0.000999001
gender	1.55005	0.0336769	0.120879	1.22333	0.0274591	0.255744
age	1.95352	0.0424427	0.046953	1.63668	0.0367372	0.0899101

## Sheet: S4 16S differential analysis
Table S4: Taxonomy results UC vs. Healthy using 16S data: 'edgeR' package was used. The tested taxa were from the species to the phylum levels and the taxa with Benjamini–Hochberg false discovery rate (BH-FDR) less than 0.25 are shown.
feature name	logFC	logCPM	PValue	FDR
d__Archaea;p__Euryarchaeota;c__Methanobacteria;o__Methanobacteriales;f__Methanobacteriaceae;g__Methanobrevibacter	-8.29085	7.82636	0.00217907	0.012627
d__Bacteria;p__Actinobacteriota	-0.777799	15.9872	0.189976	0.189976
d__Bacteria;p__Actinobacteriota;c__Actinobacteria;o__Bifidobacteriales	-1.67353	15.8608	0.0349346	0.0960701
d__Bacteria;p__Actinobacteriota;c__Coriobacteriia	-0.790918	13.0042	0.19026	0.24462
d__Bacteria;p__Actinobacteriota;c__Coriobacteriia;o__Coriobacteriales	-1.96883	13.1042	0.00259373	0.0142655
d__Bacteria;p__Actinobacteriota;c__Coriobacteriia;o__Coriobacteriales;f__Coriobacteriaceae;g__Collinsella	-2.27432	12.3253	0.0600066	0.150786
d__Bacteria;p__Actinobacteriota;c__Coriobacteriia;o__Coriobacteriales;f__Coriobacteriales_Incertae_Sedis;g__uncultured	-3.68468	8.72309	0.0660623	0.161853
d__Bacteria;p__Actinobacteriota;c__Coriobacteriia;o__Coriobacteriales;f__Eggerthellaceae	-1.88437	11.6059	0.0182556	0.0693711
d__Bacteria;p__Actinobacteriota;c__Coriobacteriia;o__Coriobacteriales;f__Eggerthellaceae;g__Adlercreutzia	-4.90736	10.2238	0.0101123	0.0430874
d__Bacteria;p__Actinobacteriota;c__Coriobacteriia;o__Coriobacteriales;f__Eggerthellaceae;g__Adlercreutzia;__	-4.75806	9.85834	0.0203477	0.0835326
d__Bacteria;p__Actinobacteriota;c__Coriobacteriia;o__Coriobacteriales;f__Eggerthellaceae;g__Slackia	-6.42782	9.43325	0.0204191	0.0769642
d__Bacteria;p__Actinobacteriota;c__Coriobacteriia;o__Coriobacteriales;f__Eggerthellaceae;g__Slackia;__	-10.2496	9.69272	0.00271692	0.0202811
d__Bacteria;p__Bacteroidota	0.946042	18.2457	0.128935	0.154722
d__Bacteria;p__Bacteroidota;c__Bacteroidia	1.41164	18.5525	0.0335467	0.0957088
d__Bacteria;p__Bacteroidota;c__Bacteroidia;o__Bacteroidales;f__Bacteroidaceae	1.7032	18.5153	0.0394405	0.0999159
d__Bacteria;p__Bacteroidota;c__Bacteroidia;o__Bacteroidales;f__Barnesiellaceae	-8.05056	12.5372	2.42073e-05	0.000306625
d__Bacteria;p__Bacteroidota;c__Bacteroidia;o__Bacteroidales;f__Barnesiellaceae;g__Barnesiella	-10.1326	12.0707	6.38065e-08	6.25303e-06
d__Bacteria;p__Bacteroidota;c__Bacteroidia;o__Bacteroidales;f__Barnesiellaceae;g__Barnesiella;__	-9.76594	12.0458	1.80221e-06	0.000200999
d__Bacteria;p__Bacteroidota;c__Bacteroidia;o__Bacteroidales;f__Porphyromonadaceae;g__Porphyromonas	7.20093	10.6553	0.000400364	0.00435952
d__Bacteria;p__Bacteroidota;c__Bacteroidia;o__Bacteroidales;f__Porphyromonadaceae;g__Porphyromonas;s__Porphyromonas_asaccharolytica	6.88798	9.71657	0.00830375	0.0431795
d__Bacteria;p__Bacteroidota;c__Bacteroidia;o__Bacteroidales;f__Prevotellaceae;g__Prevotella;__	-6.22525	9.95794	0.0334536	0.121366
d__Bacteria;p__Bacteroidota;c__Bacteroidia;o__Bacteroidales;f__Tannerellaceae;__	-10.4536	9.88703	0.000102165	0.00143032
d__Bacteria;p__Bacteroidota;c__Bacteroidia;o__Bacteroidales;f__Tannerellaceae;__;__	-10.1946	9.63979	0.000684152	0.00820982
d__Bacteria;p__Firmicutes	-0.670963	19.3666	0.0242849	0.0485699
d__Bacteria;p__Firmicutes;c__Bacilli	0.628657	15.6588	0.164906	0.24462
d__Bacteria;p__Firmicutes;c__Bacilli;o__Erysipelotrichales;f__Erysipelatoclostridiaceae;g__Erysipelatoclostridium;__	2.82337	10.8347	0.0532947	0.16628
d__Bacteria;p__Firmicutes;c__Bacilli;o__Erysipelotrichales;f__Erysipelotrichaceae;g__Faecalitalea	2.85336	12.1662	0.0415359	0.115748
d__Bacteria;p__Firmicutes;c__Bacilli;o__Lactobacillales;f__Carnobacteriaceae	5.4155	10.8022	0.0119661	0.0505235
d__Bacteria;p__Firmicutes;c__Bacilli;o__Lactobacillales;f__Carnobacteriaceae;g__Granulicatella	3.99238	9.76003	0.0364236	0.111547
d__Bacteria;p__Firmicutes;c__Bacilli;o__Lactobacillales;f__Carnobacteriaceae;g__Granulicatella;__	5.61172	10.8178	0.0104915	0.0511461
d__Bacteria;p__Firmicutes;c__Bacilli;o__Lactobacillales;f__Streptococcaceae	1.56098	14.1535	0.0242377	0.0837302
d__Bacteria;p__Firmicutes;c__Bacilli;o__Lactobacillales;f__Streptococcaceae;g__Streptococcus;__	3.44433	12.618	0.000415294	0.00809824
d__Bacteria;p__Firmicutes;c__Bacilli;o__RF39	-7.3996	12.3254	0.0110402	0.0455433
d__Bacteria;p__Firmicutes;c__Bacilli;o__RF39;f__RF39	-8.54654	12.4056	0.00482334	0.0261839
d__Bacteria;p__Firmicutes;c__Bacilli;o__RF39;f__RF39;g__RF39	-7.91683	12.7376	0.000716556	0.00567565
d__Bacteria;p__Firmicutes;c__Bacilli;o__RF39;f__RF39;g__RF39;__	-10.8362	10.2688	0.00117016	0.013039
d__Bacteria;p__Firmicutes;c__Bacilli;o__RF39;f__RF39;g__RF39;s__gut_metagenome	-11.98	11.3998	0.00033367	0.00743607
d__Bacteria;p__Firmicutes;c__Bacilli;o__RF39;f__RF39;g__RF39;s__uncultured_bacterium	-5.8049	10.255	0.073288	0.193779
d__Bacteria;p__Firmicutes;c__Clostridia	-0.445462	18.9938	0.0638636	0.114955
d__Bacteria;p__Firmicutes;c__Clostridia;o__Christensenellales	-2.00718	13.1073	0.0943818	0.161549
d__Bacteria;p__Firmicutes;c__Clostridia;o__Christensenellales;f__Christensenellaceae;g__Christensenellaceae_R-7_group	-2.03301	13.0431	0.0891362	0.194119
d__Bacteria;p__Firmicutes;c__Clostridia;o__Christensenellales;f__Christensenellaceae;g__Christensenellaceae_R-7_group;s__human_gut	-10.6241	10.0599	0.00216401	0.0187548
d__Bacteria;p__Firmicutes;c__Clostridia;o__Christensenellales;f__Christensenellaceae;g__Christensenellaceae_R-7_group;s__uncultured_bacterium	-7.92951	7.5015	0.000611707	0.00820982
d__Bacteria;p__Firmicutes;c__Clostridia;o__Christensenellales;f__Christensenellaceae;g__Christensenellaceae_R-7_group;s__uncultured_prokaryote	-2.988	10.6022	0.0502825	0.160083
d__Bacteria;p__Firmicutes;c__Clostridia;o__Clostridia_UCG-014	-4.27933	13.0948	0.050809	0.11178
d__Bacteria;p__Firmicutes;c__Clostridia;o__Clostridia_UCG-014;f__Clostridia_UCG-014	-3.76117	13.3715	0.0963041	0.203309
d__Bacteria;p__Firmicutes;c__Clostridia;o__Clostridia_UCG-014;f__Clostridia_UCG-014;g__Clostridia_UCG-014	-4.85548	13.1248	0.00919396	0.0409549
d__Bacteria;p__Firmicutes;c__Clostridia;o__Clostridia_UCG-014;f__Clostridia_UCG-014;g__Clostridia_UCG-014;__	-12.4558	11.8727	2.57691e-06	0.000200999
d__Bacteria;p__Firmicutes;c__Clostridia;o__Clostridia_vadinBB60_group	-4.93723	11.4148	0.0493641	0.11178
d__Bacteria;p__Firmicutes;c__Clostridia;o__Clostridia_vadinBB60_group;f__Clostridia_vadinBB60_group	-5.55237	11.5836	0.0352443	0.0956631
d__Bacteria;p__Firmicutes;c__Clostridia;o__Clostridia_vadinBB60_group;f__Clostridia_vadinBB60_group;g__Clostridia_vadinBB60_group	-3.81039	10.1552	0.0805347	0.183544
d__Bacteria;p__Firmicutes;c__Clostridia;o__Clostridia_vadinBB60_group;f__Clostridia_vadinBB60_group;g__Clostridia_vadinBB60_group;s__gut_metagenome	-5.25143	10.9031	0.082759	0.215174
d__Bacteria;p__Firmicutes;c__Clostridia;o__Clostridia_vadinBB60_group;f__Clostridia_vadinBB60_group;g__Clostridia_vadinBB60_group;s__uncultured_organism	-9.09111	8.57458	0.0015801	0.015406
d__Bacteria;p__Firmicutes;c__Clostridia;o__Clostridiales	-1.56701	13.8121	0.0772246	0.154449
d__Bacteria;p__Firmicutes;c__Clostridia;o__Clostridiales;f__Clostridiaceae;g__Clostridium_sensu_stricto_1	-1.95985	14.0468	0.0425202	0.115748
d__Bacteria;p__Firmicutes;c__Clostridia;o__Clostridiales;f__Clostridiaceae;g__Clostridium_sensu_stricto_1;__	-1.951	13.4955	0.0687014	0.189095
d__Bacteria;p__Firmicutes;c__Clostridia;o__Clostridiales;f__Clostridiaceae;g__Clostridium_sensu_stricto_1;s__Clostridium_perfringens	9.42803	10.2426	0.00192731	0.0176859
d__Bacteria;p__Firmicutes;c__Clostridia;o__Clostridiales;f__Clostridiaceae;g__Clostridium_sensu_stricto_1;s__metagenome	-4.58246	10.1258	0.02747	0.10452
d__Bacteria;p__Firmicutes;c__Clostridia;o__Lachnospirales;f__Lachnospiraceae;g__[Eubacterium]_hallii_group	-3.02066	13.6302	0.00199508	0.012627
d__Bacteria;p__Firmicutes;c__Clostridia;o__Lachnospirales;f__Lachnospiraceae;g__[Eubacterium]_hallii_group;__	-2.57751	13.2612	0.0181868	0.0810611
d__Bacteria;p__Firmicutes;c__Clostridia;o__Lachnospirales;f__Lachnospiraceae;g__[Eubacterium]_hallii_group;s__uncultured_organism	-4.10193	10.5609	0.060498	0.171594
d__Bacteria;p__Firmicutes;c__Clostridia;o__Lachnospirales;f__Lachnospiraceae;g__[Eubacterium]_ruminantium_group;s__uncultured_bacterium	-8.79231	8.29313	0.00498787	0.0324211
d__Bacteria;p__Firmicutes;c__Clostridia;o__Lachnospirales;f__Lachnospiraceae;g__[Eubacterium]_ventriosum_group;__	-5.83534	8.95352	0.0138897	0.0656603
d__Bacteria;p__Firmicutes;c__Clostridia;o__Lachnospirales;f__Lachnospiraceae;g__[Ruminococcus]_gauvreauii_group	-2.69335	12.4124	0.0388326	0.115321
d__Bacteria;p__Firmicutes;c__Clostridia;o__Lachnospirales;f__Lachnospiraceae;g__[Ruminococcus]_gauvreauii_group;__	-2.97912	11.9736	0.0392105	0.139019
d__Bacteria;p__Firmicutes;c__Clostridia;o__Lachnospirales;f__Lachnospiraceae;g__[Ruminococcus]_gnavus_group	2.51787	12.6065	0.0142895	0.0583488
d__Bacteria;p__Firmicutes;c__Clostridia;o__Lachnospirales;f__Lachnospiraceae;g__[Ruminococcus]_gnavus_group;__	3.19825	13.0893	0.0047383	0.0321381
d__Bacteria;p__Firmicutes;c__Clostridia;o__Lachnospirales;f__Lachnospiraceae;g__Blautia	-1.56821	16.0642	0.0363354	0.111547
d__Bacteria;p__Firmicutes;c__Clostridia;o__Lachnospirales;f__Lachnospiraceae;g__Blautia;__	-1.37098	15.6213	0.0693364	0.189095
d__Bacteria;p__Firmicutes;c__Clostridia;o__Lachnospirales;f__Lachnospiraceae;g__Blautia;s__metagenome	-2.43403	12.508	0.0146179	0.0670702
d__Bacteria;p__Firmicutes;c__Clostridia;o__Lachnospirales;f__Lachnospiraceae;g__Dorea	-2.02588	13.69	0.0415585	0.115748
d__Bacteria;p__Firmicutes;c__Clostridia;o__Lachnospirales;f__Lachnospiraceae;g__Lachnoclostridium	1.33821	13.1007	0.0883182	0.194119
d__Bacteria;p__Firmicutes;c__Clostridia;o__Lachnospirales;f__Lachnospiraceae;g__Lachnoclostridium;__	2.53609	12.7202	0.00652977	0.0351257
d__Bacteria;p__Firmicutes;c__Clostridia;o__Lachnospirales;f__Lachnospiraceae;g__Marvinbryantia;__	-4.68463	8.50033	0.0315793	0.117295
d__Bacteria;p__Firmicutes;c__Clostridia;o__Lachnospirales;f__Lachnospiraceae;g__Roseburia	1.92913	13.9723	0.050248	0.129587
d__Bacteria;p__Firmicutes;c__Clostridia;o__Monoglobales	-2.75799	11.4598	0.012537	0.0455433
d__Bacteria;p__Firmicutes;c__Clostridia;o__Monoglobales;f__Monoglobaceae	-2.41675	11.5563	0.0317176	0.092713
d__Bacteria;p__Firmicutes;c__Clostridia;o__Monoglobales;f__Monoglobaceae;g__Monoglobus	-2.77465	11.9747	0.0221175	0.0788384
d__Bacteria;p__Firmicutes;c__Clostridia;o__Monoglobales;f__Monoglobaceae;g__Monoglobus;__	-2.53765	11.6278	0.0589605	0.171096
d__Bacteria;p__Firmicutes;c__Clostridia;o__Oscillospirales	-0.722482	17.7616	0.109098	0.17144
d__Bacteria;p__Firmicutes;c__Clostridia;o__Oscillospirales;f__[Eubacterium]_coprostanoligenes_group	-4.25707	12.1467	0.000140934	0.00133887
d__Bacteria;p__Firmicutes;c__Clostridia;o__Oscillospirales;f__[Eubacterium]_coprostanoligenes_group;g__[Eubacterium]_coprostanoligenes_group	-3.99728	12.2206	0.000752893	0.00567565
d__Bacteria;p__Firmicutes;c__Clostridia;o__Oscillospirales;f__[Eubacterium]_coprostanoligenes_group;g__[Eubacterium]_coprostanoligenes_group;__	-6.92635	10.7227	0.00247168	0.0202811
d__Bacteria;p__Firmicutes;c__Clostridia;o__Oscillospirales;f__Oscillospiraceae;g__Flavonifractor	1.78234	11.6365	0.0437006	0.115748
d__Bacteria;p__Firmicutes;c__Clostridia;o__Oscillospirales;f__Oscillospiraceae;g__Flavonifractor;s__uncultured_bacterium	1.83201	11.7095	0.0552411	0.168642
d__Bacteria;p__Firmicutes;c__Clostridia;o__Oscillospirales;f__Oscillospiraceae;g__NK4A214_group	-2.41818	10.7279	0.105932	0.216277
d__Bacteria;p__Firmicutes;c__Clostridia;o__Oscillospirales;f__Oscillospiraceae;g__UCG-002	-1.82981	12.4896	0.114674	0.229348
d__Bacteria;p__Firmicutes;c__Clostridia;o__Oscillospirales;f__Oscillospiraceae;g__UCG-002;__	-3.36861	12.2231	0.0236361	0.0945445
d__Bacteria;p__Firmicutes;c__Clostridia;o__Oscillospirales;f__Oscillospiraceae;g__UCG-005	-2.13426	11.3891	0.0914211	0.194767
d__Bacteria;p__Firmicutes;c__Clostridia;o__Oscillospirales;f__Oscillospiraceae;g__UCG-005;s__metagenome	-6.99114	6.69878	0.00545313	0.0340275
d__Bacteria;p__Firmicutes;c__Clostridia;o__Oscillospirales;f__Oscillospiraceae;g__uncultured	-3.662	11.8072	0.00165153	0.0115607
d__Bacteria;p__Firmicutes;c__Clostridia;o__Oscillospirales;f__Oscillospiraceae;g__uncultured;__	-2.98681	10.9845	0.0500861	0.160083
d__Bacteria;p__Firmicutes;c__Clostridia;o__Oscillospirales;f__Oscillospiraceae;g__uncultured;s__uncultured_rumen	-9.82748	9.28206	0.00348155	0.0246874
d__Bacteria;p__Firmicutes;c__Clostridia;o__Oscillospirales;f__Ruminococcaceae;__	-2.94978	8.93814	0.0194825	0.0763713
d__Bacteria;p__Firmicutes;c__Clostridia;o__Oscillospirales;f__Ruminococcaceae;__;__	-2.68517	8.9049	0.0434216	0.150528
d__Bacteria;p__Firmicutes;c__Clostridia;o__Oscillospirales;f__Ruminococcaceae;g__[Eubacterium]_siraeum_group	-6.32246	9.96057	0.000540066	0.00481149
d__Bacteria;p__Firmicutes;c__Clostridia;o__Oscillospirales;f__Ruminococcaceae;g__[Eubacterium]_siraeum_group;s__[Eubacterium]_siraeum	-9.7972	9.25278	8.7821e-06	0.000342502
d__Bacteria;p__Firmicutes;c__Clostridia;o__Oscillospirales;f__Ruminococcaceae;g__Anaerotruncus;s__Anaerotruncus_sp.	-7.97973	7.54749	0.006453	0.0351257
d__Bacteria;p__Firmicutes;c__Clostridia;o__Oscillospirales;f__Ruminococcaceae;g__CAG-352	-3.57149	15.5909	0.007244	0.0354956
d__Bacteria;p__Firmicutes;c__Clostridia;o__Oscillospirales;f__Ruminococcaceae;g__CAG-352;s__uncultured_bacterium	-4.12134	15.3355	0.00273014	0.0202811
d__Bacteria;p__Firmicutes;c__Clostridia;o__Oscillospirales;f__Ruminococcaceae;g__Incertae_Sedis	-3.48155	13.1977	2.99864e-05	0.000734668
d__Bacteria;p__Firmicutes;c__Clostridia;o__Oscillospirales;f__Ruminococcaceae;g__Incertae_Sedis;__	-3.5832	12.5863	0.00135201	0.0140609
d__Bacteria;p__Firmicutes;c__Clostridia;o__Oscillospirales;f__Ruminococcaceae;g__Incertae_Sedis;s__[Clostridium]_leptum	-4.78124	10.5989	0.00573532	0.034337
d__Bacteria;p__Firmicutes;c__Clostridia;o__Oscillospirales;f__Ruminococcaceae;g__Ruminococcus	-2.58558	13.0952	0.0283836	0.095917
d__Bacteria;p__Firmicutes;c__Clostridia;o__Oscillospirales;f__Ruminococcaceae;g__Ruminococcus;__	-3.66225	13.3465	0.00594294	0.034337
d__Bacteria;p__Firmicutes;c__Clostridia;o__Oscillospirales;f__Ruminococcaceae;g__Subdoligranulum	-1.70397	15.7741	0.0982098	0.204778
d__Bacteria;p__Firmicutes;c__Clostridia;o__Oscillospirales;f__Ruminococcaceae;g__uncultured;__	-3.51657	8.14599	0.0562139	0.168642
d__Bacteria;p__Firmicutes;c__Clostridia;o__Oscillospirales;f__UCG-010	-3.43466	9.85424	0.0942853	0.203309
d__Bacteria;p__Firmicutes;c__Clostridia;o__Oscillospirales;f__UCG-010;g__UCG-010	-4.11893	9.35278	0.0355268	0.111547
d__Bacteria;p__Firmicutes;c__Clostridia;o__Oscillospirales;f__UCG-010;g__UCG-010;s__uncultured_Ruminococcaceae	-5.88983	8.05335	0.0592255	0.171096
d__Bacteria;p__Firmicutes;c__Clostridia;o__Peptostreptococcales-Tissierellales;f__Anaerovoracaceae	-1.96098	10.1311	0.030458	0.092713
d__Bacteria;p__Firmicutes;c__Clostridia;o__Peptostreptococcales-Tissierellales;f__Anaerovoracaceae;g__[Eubacterium]_brachy_group;s__uncultured_bacterium	-4.0029	7.28168	0.0188177	0.0815434
d__Bacteria;p__Firmicutes;c__Clostridia;o__Peptostreptococcales-Tissierellales;f__Anaerovoracaceae;g__Family_XIII_AD3011_group	-2.64454	9.73599	0.0697278	0.166667
d__Bacteria;p__Firmicutes;c__Clostridia;o__Peptostreptococcales-Tissierellales;f__Peptostreptococcaceae;g__Clostridioides	8.00344	10.0597	0.0021904	0.012627
d__Bacteria;p__Firmicutes;c__Clostridia;o__Peptostreptococcales-Tissierellales;f__Peptostreptococcaceae;g__Clostridioides;s__Clostridioides_difficile	7.15433	10.334	0.019717	0.083131
d__Bacteria;p__Firmicutes;c__Clostridia;o__Peptostreptococcales-Tissierellales;f__Peptostreptococcaceae;g__Peptostreptococcus	10.5653	9.72526	1.89172e-05	0.000617962
d__Bacteria;p__Firmicutes;c__Clostridia;o__Peptostreptococcales-Tissierellales;f__Peptostreptococcales-Tissierellales	3.80559	10.3664	0.00698208	0.0331649
d__Bacteria;p__Firmicutes;c__Clostridia;o__Peptostreptococcales-Tissierellales;f__Peptostreptococcales-Tissierellales;g__Anaerococcus	6.29078	9.67804	0.00811534	0.0378716
d__Bacteria;p__Firmicutes;c__Clostridia;o__Peptostreptococcales-Tissierellales;f__Peptostreptococcales-Tissierellales;g__Anaerococcus;__	6.24101	10.4666	0.0247486	0.0965197
d__Bacteria;p__Firmicutes;c__Negativicutes;o__Veillonellales-Selenomonadales;f__Veillonellaceae;g__Veillonella	3.94738	11.3857	0.000505198	0.00481149
d__Bacteria;p__Firmicutes;c__Negativicutes;o__Veillonellales-Selenomonadales;f__Veillonellaceae;g__Veillonella;__	4.26729	12.0178	0.000644978	0.00820982
d__Bacteria;p__Fusobacteriota	7.68511	13.8241	0.00036163	0.00108489
d__Bacteria;p__Fusobacteriota;c__Fusobacteriia	7.40429	13.6966	0.000511769	0.00230296
d__Bacteria;p__Fusobacteriota;c__Fusobacteriia;o__Fusobacteriales	5.8813	12.4999	0.00175779	0.0128904
d__Bacteria;p__Fusobacteriota;c__Fusobacteriia;o__Fusobacteriales;f__Fusobacteriaceae	6.83324	13.1069	0.000641056	0.00406002
d__Bacteria;p__Fusobacteriota;c__Fusobacteriia;o__Fusobacteriales;f__Fusobacteriaceae;g__Fusobacterium	6.84184	12.3813	4.909e-05	0.000860883
d__Bacteria;p__Fusobacteriota;c__Fusobacteriia;o__Fusobacteriales;f__Fusobacteriaceae;g__Fusobacterium;__	6.15848	12.8246	0.000681325	0.00820982
d__Bacteria;p__Proteobacteria	3.11706	15.7132	6.46446e-08	3.87868e-07
d__Bacteria;p__Proteobacteria;c__Gammaproteobacteria	3.21287	16.0275	3.13824e-07	2.82442e-06
d__Bacteria;p__Proteobacteria;c__Gammaproteobacteria;o__Burkholderiales	1.49773	13.9173	0.0954606	0.161549
d__Bacteria;p__Proteobacteria;c__Gammaproteobacteria;o__Burkholderiales;f__Neisseriaceae	10.0302	10.745	1.63453e-05	0.000306625
d__Bacteria;p__Proteobacteria;c__Gammaproteobacteria;o__Burkholderiales;f__Neisseriaceae;g__Eikenella	10.9472	10.1002	2.31947e-06	0.000113654
d__Bacteria;p__Proteobacteria;c__Gammaproteobacteria;o__Burkholderiales;f__Neisseriaceae;g__Eikenella;__	11.8757	11.0221	5.34389e-06	0.000277882
d__Bacteria;p__Proteobacteria;c__Gammaproteobacteria;o__Burkholderiales;f__Sutterellaceae;g__Parasutterella	2.0734	13.088	0.0782608	0.182609
d__Bacteria;p__Proteobacteria;c__Gammaproteobacteria;o__Burkholderiales;f__Sutterellaceae;g__Parasutterella;__	6.01883	8.3834	0.0467241	0.158456
d__Bacteria;p__Proteobacteria;c__Gammaproteobacteria;o__Enterobacterales	3.96611	14.7386	6.53107e-06	0.000143684
d__Bacteria;p__Proteobacteria;c__Gammaproteobacteria;o__Enterobacterales;f__Enterobacteriaceae	4.64529	15.1638	1.35767e-06	5.15916e-05
d__Bacteria;p__Proteobacteria;c__Gammaproteobacteria;o__Enterobacterales;f__Enterobacteriaceae;__	7.96688	11.6058	5.27071e-05	0.000860883
d__Bacteria;p__Proteobacteria;c__Gammaproteobacteria;o__Enterobacterales;f__Enterobacteriaceae;__;__	7.40796	11.8212	0.000676649	0.00820982
d__Bacteria;p__Proteobacteria;c__Gammaproteobacteria;o__Enterobacterales;f__Enterobacteriaceae;g__Escherichia-Shigella	3.63964	14.2445	0.000144976	0.00177596
d__Bacteria;p__Proteobacteria;c__Gammaproteobacteria;o__Enterobacterales;f__Enterobacteriaceae;g__Escherichia-Shigella;__	3.65956	14.5268	0.000294954	0.00743607
d__Bacteria;p__Proteobacteria;c__Gammaproteobacteria;o__Pasteurellales	3.24511	13.1308	0.000958429	0.0105427
d__Bacteria;p__Proteobacteria;c__Gammaproteobacteria;o__Pasteurellales;f__Pasteurellaceae	3.76827	13.902	0.000398322	0.00302725
d__Bacteria;p__Proteobacteria;c__Gammaproteobacteria;o__Pasteurellales;f__Pasteurellaceae;__	4.32868	10.0644	0.0225253	0.0788384
d__Bacteria;p__Proteobacteria;c__Gammaproteobacteria;o__Pasteurellales;f__Pasteurellaceae;__;__	4.17418	10.3702	0.0496551	0.160083
d__Bacteria;p__Proteobacteria;c__Gammaproteobacteria;o__Pasteurellales;f__Pasteurellaceae;g__Haemophilus	3.26771	13.3402	0.00302328	0.0155938
d__Bacteria;p__Proteobacteria;c__Gammaproteobacteria;o__Pasteurellales;f__Pasteurellaceae;g__Haemophilus;__	2.98744	13.6659	0.0103854	0.0511461
d__Bacteria;p__Verrucomicrobiota	-3.26385	13.983	0.043051	0.0645765
d__Bacteria;p__Verrucomicrobiota;c__Verrucomicrobiae	-3.2419	13.9042	0.0425373	0.0957088
d__Bacteria;p__Verrucomicrobiota;c__Verrucomicrobiae;o__Verrucomicrobiales	-3.90426	14.1555	0.0144911	0.0455433
d__Bacteria;p__Verrucomicrobiota;c__Verrucomicrobiae;o__Verrucomicrobiales;f__Akkermansiaceae	-3.1229	14.0468	0.051724	0.122845
d__Bacteria;p__Verrucomicrobiota;c__Verrucomicrobiae;o__Verrucomicrobiales;f__Akkermansiaceae;g__Akkermansia	-4.51482	14.299	0.00276265	0.0150411
d__Bacteria;p__Verrucomicrobiota;c__Verrucomicrobiae;o__Verrucomicrobiales;f__Akkermansiaceae;g__Akkermansia;s__uncultured_bacterium	-3.10066	13.578	0.0703044	0.189095
d__Bacteria;p__Verrucomicrobiota;c__Verrucomicrobiae;o__Verrucomicrobiales;f__Akkermansiaceae;g__Akkermansia;s__uncultured_organism	-13.0608	12.4751	2.43482e-05	0.000759665

## Sheet: S5shotgun differential analysis
Table S5: Taxonomy results UC vs. Healthy using shotgun species data: 'edgeR' package was used. The tested taxa were from the species to the phylum levels and the taxa with Benjamini–Hochberg false discovery rate (BH-FDR) less than 0.25 are shown.
feature name	logFC	logCPM	PValue	FDR
k__Bacteria;p__Actinobacteria	-2.71777	18.5336	7.06231e-05	0.000211869
k__Bacteria;p__Actinobacteria;c__Actinomycetia	-1.71305	17.7611	0.0129785	0.0255989
k__Bacteria;p__Actinobacteria;c__Actinomycetia;o__Actinomycetales	-1.0326	6.67745	0.080516	0.125806
k__Bacteria;p__Actinobacteria;c__Actinomycetia;o__Actinomycetales;f__Actinomycetaceae;g__Actinomyces;s__Actinomyces oris	-1.26867	5.35845	0.0903846	0.186165
k__Bacteria;p__Actinobacteria;c__Actinomycetia;o__Bifidobacteriales	-1.73336	18.0793	0.0239534	0.0499028
k__Bacteria;p__Actinobacteria;c__Actinomycetia;o__Bifidobacteriales;f__Bifidobacteriaceae	-1.87951	18.0363	0.0126021	0.0333057
k__Bacteria;p__Actinobacteria;c__Actinomycetia;o__Bifidobacteriales;f__Bifidobacteriaceae;g__Bifidobacterium	-1.83099	17.9521	0.0140655	0.0315408
k__Bacteria;p__Actinobacteria;c__Actinomycetia;o__Bifidobacteriales;f__Bifidobacteriaceae;g__Bifidobacterium;s__Bifidobacterium adolescentis	-2.54024	16.4396	0.05703	0.140538
k__Bacteria;p__Actinobacteria;c__Actinomycetia;o__Bifidobacteriales;f__Bifidobacteriaceae;g__Bifidobacterium;s__Bifidobacterium bifidum	-3.21307	14.9899	0.00576878	0.0256512
k__Bacteria;p__Actinobacteria;c__Actinomycetia;o__Bifidobacteriales;f__Bifidobacteriaceae;g__Bifidobacterium;s__Bifidobacterium breve	3.559	14.0097	4.16999e-05	0.000571921
k__Bacteria;p__Actinobacteria;c__Actinomycetia;o__Bifidobacteriales;f__Bifidobacteriaceae;g__Bifidobacterium;s__Bifidobacterium dentium	2.09799	6.86834	0.080537	0.173658
k__Bacteria;p__Actinobacteria;c__Actinomycetia;o__Bifidobacteriales;f__Bifidobacteriaceae;g__Bifidobacterium;s__Bifidobacterium longum	-1.81309	16.2226	0.0562148	0.140538
k__Bacteria;p__Actinobacteria;c__Actinomycetia;o__Bifidobacteriales;f__Bifidobacteriaceae;g__Bifidobacterium;s__Bifidobacterium scardovii	3.50544	4.22751	0.0837955	0.175689
k__Bacteria;p__Actinobacteria;c__Actinomycetia;o__Propionibacteriales	1.03205	5.79424	0.0704638	0.11744
k__Bacteria;p__Actinobacteria;c__Coriobacteriia	-0.999648	14.0318	0.0732508	0.105807
k__Bacteria;p__Actinobacteria;c__Coriobacteriia;o__Eggerthellales;f__Eggerthellaceae	-1.64023	13.8519	0.0145851	0.0337281
k__Bacteria;p__Actinobacteria;c__Coriobacteriia;o__Eggerthellales;f__Eggerthellaceae;g__Adlercreutzia	-3.71118	11.4417	0.000702516	0.00354341
k__Bacteria;p__Actinobacteria;c__Coriobacteriia;o__Eggerthellales;f__Eggerthellaceae;g__Adlercreutzia;s__Adlercreutzia equolifaciens	-3.30877	11.3632	0.00227027	0.0116036
k__Bacteria;p__Actinobacteria;c__Coriobacteriia;o__Eggerthellales;f__Eggerthellaceae;g__Gordonibacter	-6.62446	11.5723	3.8349e-08	1.41891e-06
k__Bacteria;p__Actinobacteria;c__Coriobacteriia;o__Eggerthellales;f__Eggerthellaceae;g__Gordonibacter;s__Gordonibacter urolithinfaciens	-6.66086	11.9882	3.38569e-07	1.55742e-05
k__Bacteria;p__Bacteroidetes;c__Bacteroidia	1.84153	19.8553	0.0166687	0.0270866
k__Bacteria;p__Bacteroidetes;c__Bacteroidia;o__Bacteroidales	1.98557	20.4208	0.0186671	0.0456625
k__Bacteria;p__Bacteroidetes;c__Bacteroidia;o__Bacteroidales;f__Bacteroidaceae	2.23813	18.1901	0.00554949	0.0171109
k__Bacteria;p__Bacteroidetes;c__Bacteroidia;o__Bacteroidales;f__Bacteroidaceae;g__Bacteroides	2.47011	18.3823	0.00280956	0.00990035
k__Bacteria;p__Bacteroidetes;c__Bacteroidia;o__Bacteroidales;f__Bacteroidaceae;g__Bacteroides;s__Bacteroides fragilis	4.73314	17.655	6.12588e-06	0.000140895
k__Bacteria;p__Bacteroidetes;c__Bacteroidia;o__Bacteroidales;f__Bacteroidaceae;g__Bacteroides;s__Bacteroides ovatus	1.6696	15.4734	0.0743259	0.165435
k__Bacteria;p__Bacteroidetes;c__Bacteroidia;o__Bacteroidales;f__Porphyromonadaceae	4.09103	8.46818	0.0104729	0.0298075
k__Bacteria;p__Bacteroidetes;c__Bacteroidia;o__Bacteroidales;f__Porphyromonadaceae;g__Porphyromonas	4.11033	8.72335	0.0121797	0.0289387
k__Bacteria;p__Bacteroidetes;c__Bacteroidia;o__Bacteroidales;f__Porphyromonadaceae;g__Porphyromonas;s__Porphyromonas asaccharolytica	7.99669	8.60803	0.000493371	0.00400501
k__Bacteria;p__Bacteroidetes;c__Flavobacteriia	-1.49153	12.3347	0.156748	0.185248
k__Bacteria;p__Bacteroidetes;c__Flavobacteriia;o__Flavobacteriales	-2.0934	12.7461	0.0581222	0.10379
k__Bacteria;p__Bacteroidetes;c__Flavobacteriia;o__Flavobacteriales;f__Weeksellaceae	-1.73387	12.129	0.0991878	0.166816
k__Bacteria;p__Bacteroidetes;c__Flavobacteriia;o__Flavobacteriales;f__Weeksellaceae;g__Ornithobacterium	-2.00289	12.1795	0.0726711	0.135735
k__Bacteria;p__Bacteroidetes;c__Flavobacteriia;o__Flavobacteriales;f__Weeksellaceae;g__Ornithobacterium;s__Ornithobacterium rhinotracheale	-1.91658	12.172	0.0840252	0.175689
k__Bacteria;p__Deinococcus-Thermus;c__Deinococci;o__Thermales;f__Thermaceae	-5.81597	7.10198	0.00354979	0.0128954
k__Bacteria;p__Deinococcus-Thermus;c__Deinococci;o__Thermales;f__Thermaceae;g__Meiothermus	-5.30639	4.64617	0.00345512	0.0108212
k__Bacteria;p__Deinococcus-Thermus;c__Deinococci;o__Thermales;f__Thermaceae;g__Meiothermus;s__Meiothermus silvanus	-6.28658	5.79648	0.00266579	0.0131385
k__Bacteria;p__Deinococcus-Thermus;c__Deinococci;o__Thermales;f__Thermaceae;g__Thermus	-4.62378	5.57024	0.0117468	0.0289387
k__Bacteria;p__Deinococcus-Thermus;c__Deinococci;o__Thermales;f__Thermaceae;g__Thermus;s__Thermus scotoductus	-6.06464	6.19002	0.0059481	0.0256512
k__Bacteria;p__Firmicutes	-0.873336	18.3743	0.0485567	0.0728351
k__Bacteria;p__Firmicutes;c__Bacilli	-1.50458	15.81	0.0102284	0.0255989
k__Bacteria;p__Firmicutes;c__Bacilli;o__Lactobacillales	-1.67648	15.9621	0.00877067	0.024363
k__Bacteria;p__Firmicutes;c__Bacilli;o__Lactobacillales;f__Enterococcaceae	-0.796386	10.7592	0.122342	0.188611
k__Bacteria;p__Firmicutes;c__Bacilli;o__Lactobacillales;f__Enterococcaceae;g__Enterococcus;s__Enterococcus faecalis	2.69376	6.58502	0.0101352	0.0388518
k__Bacteria;p__Firmicutes;c__Bacilli;o__Lactobacillales;f__Lactobacillaceae;g__Amylolactobacillus	-1.38019	7.72514	0.0931413	0.16029
k__Bacteria;p__Firmicutes;c__Bacilli;o__Lactobacillales;f__Lactobacillaceae;g__Lactiplantibacillus	1.89271	4.1996	0.147283	0.232652
k__Bacteria;p__Firmicutes;c__Bacilli;o__Lactobacillales;f__Lactobacillaceae;g__Lactiplantibacillus;s__Lactiplantibacillus plantarum	2.49231	4.37546	0.0644782	0.151738
k__Bacteria;p__Firmicutes;c__Bacilli;o__Lactobacillales;f__Lactobacillaceae;g__Lactobacillus	2.88426	8.4108	0.00151573	0.00590339
k__Bacteria;p__Firmicutes;c__Bacilli;o__Lactobacillales;f__Lactobacillaceae;g__Lactobacillus;s__Lactobacillus delbrueckii	3.81187	6.73987	0.037695	0.106743
k__Bacteria;p__Firmicutes;c__Bacilli;o__Lactobacillales;f__Lactobacillaceae;g__Lactobacillus;s__Lactobacillus gasseri	6.98113	7.49509	0.00514461	0.0236652
k__Bacteria;p__Firmicutes;c__Bacilli;o__Lactobacillales;f__Lactobacillaceae;g__Leuconostoc	-4.35735	5.40801	0.012514	0.0289387
k__Bacteria;p__Firmicutes;c__Bacilli;o__Lactobacillales;f__Streptococcaceae;g__Lactococcus	-3.18736	9.72813	0.00593782	0.0175759
k__Bacteria;p__Firmicutes;c__Bacilli;o__Lactobacillales;f__Streptococcaceae;g__Lactococcus;s__Lactococcus cremoris	-1.90504	5.34582	0.0804796	0.173658
k__Bacteria;p__Firmicutes;c__Bacilli;o__Lactobacillales;f__Streptococcaceae;g__Lactococcus;s__Lactococcus lactis	-3.9007	9.73351	0.00132921	0.00733723
k__Bacteria;p__Firmicutes;c__Bacilli;o__Lactobacillales;f__Streptococcaceae;g__Streptococcus	-0.937318	15.6298	0.147765	0.232652
k__Bacteria;p__Firmicutes;c__Bacilli;o__Lactobacillales;f__Streptococcaceae;g__Streptococcus;s__Streptococcus gallolyticus	-3.26194	3.93592	0.0648737	0.151738
k__Bacteria;p__Firmicutes;c__Bacilli;o__Lactobacillales;f__Streptococcaceae;g__Streptococcus;s__Streptococcus gordonii	1.85842	8.07453	0.0428405	0.114939
k__Bacteria;p__Firmicutes;c__Bacilli;o__Lactobacillales;f__Streptococcaceae;g__Streptococcus;s__Streptococcus oralis	2.05937	6.53765	0.0229675	0.0737096
k__Bacteria;p__Firmicutes;c__Bacilli;o__Lactobacillales;f__Streptococcaceae;g__Streptococcus;s__Streptococcus parasanguinis	3.73672	10.3406	5.08813e-06	0.000140433
k__Bacteria;p__Firmicutes;c__Bacilli;o__Lactobacillales;f__Streptococcaceae;g__Streptococcus;s__Streptococcus pasteurianus	-3.12431	5.72596	0.00315115	0.0149951
k__Bacteria;p__Firmicutes;c__Bacilli;o__Lactobacillales;f__Streptococcaceae;g__Streptococcus;s__Streptococcus salivarius	1.68287	13.8473	0.0289915	0.085124
k__Bacteria;p__Firmicutes;c__Bacilli;o__Lactobacillales;f__Streptococcaceae;g__Streptococcus;s__Streptococcus sp. A12	1.53871	7.67573	0.0393257	0.108539
k__Bacteria;p__Firmicutes;c__Bacilli;o__Lactobacillales;f__Streptococcaceae;g__Streptococcus;s__Streptococcus suis	-1.67497	11.1051	0.0184105	0.061967
k__Bacteria;p__Firmicutes;c__Bacilli;o__Lactobacillales;f__Streptococcaceae;g__Streptococcus;s__Streptococcus thermophilus	-2.75301	15.4376	0.00912558	0.0359809
k__Bacteria;p__Firmicutes;c__Clostridia	-0.761617	17.3882	0.013784	0.0255989
k__Bacteria;p__Firmicutes;c__Clostridia;o__Eubacteriales;f__Christensenellaceae	-2.35932	12.4015	2.00069e-05	0.000148051
k__Bacteria;p__Firmicutes;c__Clostridia;o__Eubacteriales;f__Christensenellaceae;g__Christensenella	-2.01387	12.2903	0.000250124	0.00168265
k__Bacteria;p__Firmicutes;c__Clostridia;o__Eubacteriales;f__Christensenellaceae;g__Christensenella;s__Christensenella massiliensis	-1.56492	12.248	0.0080295	0.0325903
k__Bacteria;p__Firmicutes;c__Clostridia;o__Eubacteriales;f__Clostridiaceae	1.36634	10.4378	0.0435478	0.0848036
k__Bacteria;p__Firmicutes;c__Clostridia;o__Eubacteriales;f__Clostridiaceae;g__Clostridium	1.16075	10.1929	0.0752044	0.135735
k__Bacteria;p__Firmicutes;c__Clostridia;o__Eubacteriales;f__Clostridiaceae;g__Clostridium;s__Clostridium butyricum	8.44288	7.2907	0.0107533	0.0401068
k__Bacteria;p__Firmicutes;c__Clostridia;o__Eubacteriales;f__Clostridiaceae;g__Clostridium;s__Clostridium perfringens	4.27913	9.36486	1.62506e-05	0.000320369
k__Bacteria;p__Firmicutes;c__Clostridia;o__Eubacteriales;f__Clostridiaceae;g__Clostridium;s__Clostridium sp. SY8519	-2.88236	8.81301	0.000204555	0.00188191
k__Bacteria;p__Firmicutes;c__Clostridia;o__Eubacteriales;f__Clostridiales Family XIII. Incertae Sedis;g__NA	-2.37244	5.77693	0.0120442	0.0289387
k__Bacteria;p__Firmicutes;c__Clostridia;o__Eubacteriales;f__Clostridiales Family XIII. Incertae Sedis;g__NA;s__[Eubacterium] sulci	-2.12886	5.71072	0.0282024	0.0846071
k__Bacteria;p__Firmicutes;c__Clostridia;o__Eubacteriales;f__Eubacteriaceae	1.23594	7.72687	0.105831	0.17025
k__Bacteria;p__Firmicutes;c__Clostridia;o__Eubacteriales;f__Eubacteriaceae;g__Eubacterium	1.32772	7.73661	0.0860526	0.151616
k__Bacteria;p__Firmicutes;c__Clostridia;o__Eubacteriales;f__Eubacteriaceae;g__Eubacterium;s__Eubacterium limosum	1.80354	7.90281	0.0259533	0.0813991
k__Bacteria;p__Firmicutes;c__Clostridia;o__Eubacteriales;f__Lachnospiraceae	-1.10987	17.0619	0.0140548	0.0337281
k__Bacteria;p__Firmicutes;c__Clostridia;o__Eubacteriales;f__Lachnospiraceae;g__Anaerobutyricum	-1.62726	12.6854	0.00143393	0.00589507
k__Bacteria;p__Firmicutes;c__Clostridia;o__Eubacteriales;f__Lachnospiraceae;g__Anaerobutyricum;s__Anaerobutyricum hallii	-1.36774	12.7161	0.0154036	0.0531424
k__Bacteria;p__Firmicutes;c__Clostridia;o__Eubacteriales;f__Lachnospiraceae;g__Anaerostipes	-1.50859	14.5338	0.019535	0.0425174
k__Bacteria;p__Firmicutes;c__Clostridia;o__Eubacteriales;f__Lachnospiraceae;g__Anaerostipes;s__Anaerostipes hadrus	-1.39909	14.5112	0.0379014	0.106743
k__Bacteria;p__Firmicutes;c__Clostridia;o__Eubacteriales;f__Lachnospiraceae;g__Enterocloster	2.00174	12.7952	0.000405817	0.00250254
k__Bacteria;p__Firmicutes;c__Clostridia;o__Eubacteriales;f__Lachnospiraceae;g__Enterocloster;s__Enterocloster bolteae	1.97056	12.869	0.00123048	0.00707523
k__Bacteria;p__Firmicutes;c__Clostridia;o__Eubacteriales;f__Lachnospiraceae;g__Lachnoclostridium;s__Lachnoclostridium phocaeense	-1.0682	10.5645	0.0433104	0.114939
k__Bacteria;p__Firmicutes;c__Clostridia;o__Eubacteriales;f__Lachnospiraceae;g__Lachnoclostridium;s__Lachnoclostridium sp. YL32	1.23356	9.54157	0.0640744	0.151738
k__Bacteria;p__Firmicutes;c__Clostridia;o__Eubacteriales;f__Lachnospiraceae;g__NA	-1.3303	15.9366	0.0390379	0.0760211
k__Bacteria;p__Firmicutes;c__Clostridia;o__Eubacteriales;f__Lachnospiraceae;g__NA;s__[Eubacterium] rectale	-1.57426	16.0194	0.0213174	0.0700429
k__Bacteria;p__Firmicutes;c__Clostridia;o__Eubacteriales;f__Lachnospiraceae;g__Roseburia	-0.760992	14.1264	0.123907	0.203757
k__Bacteria;p__Firmicutes;c__Clostridia;o__Eubacteriales;f__Oscillospiraceae;g__Flavonifractor	2.75613	13.3731	7.97055e-05	0.000655356
k__Bacteria;p__Firmicutes;c__Clostridia;o__Eubacteriales;f__Oscillospiraceae;g__Flavonifractor;s__Flavonifractor plautii	2.9499	13.4687	4.97322e-05	0.000571921
k__Bacteria;p__Firmicutes;c__Clostridia;o__Eubacteriales;f__Oscillospiraceae;g__Ruminococcus	-2.76721	12.7282	0.00122351	0.00532586
k__Bacteria;p__Firmicutes;c__Clostridia;o__Eubacteriales;f__Oscillospiraceae;g__Ruminococcus;s__Ruminococcus bicirculans	-2.96885	13.046	0.00112424	0.00674545
k__Bacteria;p__Firmicutes;c__Clostridia;o__Eubacteriales;f__Peptostreptococcaceae	1.18069	10.0287	0.0250612	0.054545
k__Bacteria;p__Firmicutes;c__Clostridia;o__Eubacteriales;f__Peptostreptococcaceae;g__Clostridioides	1.13941	9.88245	0.0318113	0.0636227
k__Bacteria;p__Firmicutes;c__Clostridia;o__Eubacteriales;f__Peptostreptococcaceae;g__Clostridioides;s__Clostridioides difficile	1.90483	10.3569	0.00186605	0.00990441
k__Bacteria;p__Firmicutes;c__Clostridia;o__Eubacteriales;f__Peptostreptococcaceae;g__Filifactor	4.11029	5.31666	0.0110941	0.0289387
k__Bacteria;p__Firmicutes;c__Clostridia;o__Eubacteriales;f__Peptostreptococcaceae;g__Filifactor;s__Filifactor alocis	4.01154	5.3596	0.0143495	0.0507751
k__Bacteria;p__Firmicutes;c__Erysipelotrichia;o__Erysipelotrichales;f__Erysipelotrichaceae	2.90774	12.5431	0.000303682	0.00160518
k__Bacteria;p__Firmicutes;c__Erysipelotrichia;o__Erysipelotrichales;f__Erysipelotrichaceae;g__NA	2.04822	11.543	0.00350959	0.0108212
k__Bacteria;p__Firmicutes;c__Erysipelotrichia;o__Erysipelotrichales;f__Erysipelotrichaceae;g__NA;s__Erysipelotrichaceae bacterium I46	2.61043	12.0654	0.000697735	0.00458511
k__Bacteria;p__Firmicutes;c__Erysipelotrichia;o__Erysipelotrichales;f__Turicibacteraceae	-2.3777	11.5578	0.00383376	0.0128954
k__Bacteria;p__Firmicutes;c__Erysipelotrichia;o__Erysipelotrichales;f__Turicibacteraceae;g__Turicibacter	-1.8734	11.4304	0.0209219	0.0430062
k__Bacteria;p__Firmicutes;c__Erysipelotrichia;o__Erysipelotrichales;f__Turicibacteraceae;g__Turicibacter;s__Turicibacter sp. H121	-1.49813	11.4401	0.0688643	0.155791
k__Bacteria;p__Firmicutes;c__Negativicutes;o__Veillonellales	4.49406	13.0021	4.44258e-08	1.11065e-06
k__Bacteria;p__Firmicutes;c__Negativicutes;o__Veillonellales;f__Veillonellaceae	5.28701	13.4114	3.15234e-10	1.16637e-08
k__Bacteria;p__Firmicutes;c__Negativicutes;o__Veillonellales;f__Veillonellaceae;g__Dialister	5.04797	7.74686	0.000537531	0.00305979
k__Bacteria;p__Firmicutes;c__Negativicutes;o__Veillonellales;f__Veillonellaceae;g__Dialister;s__Dialister pneumosintes	4.81069	7.33153	0.000639127	0.00440997
k__Bacteria;p__Firmicutes;c__Negativicutes;o__Veillonellales;f__Veillonellaceae;g__Megasphaera	-4.14706	6.04283	3.94412e-05	0.000364832
k__Bacteria;p__Firmicutes;c__Negativicutes;o__Veillonellales;f__Veillonellaceae;g__Megasphaera;s__Megasphaera elsdenii	-3.6538	5.96553	0.000530457	0.00406684
k__Bacteria;p__Firmicutes;c__Negativicutes;o__Veillonellales;f__Veillonellaceae;g__Veillonella	5.84911	13.4655	1.27585e-08	9.44129e-07
k__Bacteria;p__Firmicutes;c__Negativicutes;o__Veillonellales;f__Veillonellaceae;g__Veillonella;s__Veillonella parvula	5.73105	13.4108	2.82845e-08	3.90326e-06
k__Bacteria;p__Firmicutes;c__Tissierellia;o__Tissierellales;f__Peptoniphilaceae;g__Finegoldia	5.22173	4.38638	0.0207187	0.0430062
k__Bacteria;p__Firmicutes;c__Tissierellia;o__Tissierellales;f__Peptoniphilaceae;g__Finegoldia;s__Finegoldia magna	5.04683	4.56274	0.0279856	0.0846071
k__Bacteria;p__Fusobacteria	9.77228	11.7859	1.30666e-06	7.83993e-06
k__Bacteria;p__Fusobacteria;c__Fusobacteriia	8.55836	11.3307	8.31588e-06	5.40532e-05
k__Bacteria;p__Fusobacteria;c__Fusobacteriia;o__Fusobacteriales	8.77887	12.0991	1.12112e-05	9.34263e-05
k__Bacteria;p__Fusobacteria;c__Fusobacteriia;o__Fusobacteriales;f__Fusobacteriaceae	7.2803	10.4344	3.82626e-05	0.000235953
k__Bacteria;p__Fusobacteria;c__Fusobacteriia;o__Fusobacteriales;f__Fusobacteriaceae;g__Fusobacterium	8.09478	10.9459	9.56703e-06	0.000117993
k__Bacteria;p__Fusobacteria;c__Fusobacteriia;o__Fusobacteriales;f__Fusobacteriaceae;g__Fusobacterium;s__Fusobacterium nucleatum	9.64728	11.7779	3.62825e-06	0.000125175
k__Bacteria;p__Proteobacteria	2.16184	15.4156	0.000515877	0.00103175
k__Bacteria;p__Proteobacteria;c__Betaproteobacteria	5.55875	11.4659	2.679e-10	3.4827e-09
k__Bacteria;p__Proteobacteria;c__Betaproteobacteria;o__Burkholderiales	1.18619	7.28875	0.0377216	0.0725416
k__Bacteria;p__Proteobacteria;c__Betaproteobacteria;o__Burkholderiales;f__Burkholderiaceae;g__Ralstonia	1.29317	6.50005	0.119256	0.200567
k__Bacteria;p__Proteobacteria;c__Betaproteobacteria;o__Neisseriales	11.0923	11.0135	3.63564e-07	4.54455e-06
k__Bacteria;p__Proteobacteria;c__Betaproteobacteria;o__Neisseriales;f__Neisseriaceae	12.2783	12.1123	3.92494e-07	7.26114e-06
k__Bacteria;p__Proteobacteria;c__Betaproteobacteria;o__Neisseriales;f__Neisseriaceae;g__Eikenella	12.4139	11.823	4.45435e-06	8.24055e-05
k__Bacteria;p__Proteobacteria;c__Betaproteobacteria;o__Neisseriales;f__Neisseriaceae;g__Eikenella;s__Eikenella corrodens	12.9048	11.7405	3.08032e-07	1.55742e-05
k__Bacteria;p__Proteobacteria;c__Deltaproteobacteria;o__Desulfovibrionales	-3.85068	6.7507	0.00126179	0.00450639
k__Bacteria;p__Proteobacteria;c__Deltaproteobacteria;o__Desulfovibrionales;f__Desulfovibrionaceae	-2.0857	6.6534	0.0785373	0.145294
k__Bacteria;p__Proteobacteria;c__Epsilonproteobacteria	-1.71506	10.8556	0.000232702	0.000756282
k__Bacteria;p__Proteobacteria;c__Epsilonproteobacteria;o__Campylobacterales	-1.33127	11.1356	0.0200915	0.0456625
k__Bacteria;p__Proteobacteria;c__Epsilonproteobacteria;o__Campylobacterales;f__Campylobacteraceae	-1.51235	10.9011	0.00313682	0.0128954
k__Bacteria;p__Proteobacteria;c__Epsilonproteobacteria;o__Campylobacterales;f__Campylobacteraceae;g__Campylobacter	-1.42109	10.8992	0.00644627	0.0183471
k__Bacteria;p__Proteobacteria;c__Epsilonproteobacteria;o__Campylobacterales;f__Campylobacteraceae;g__Campylobacter;s__Campylobacter coli	-2.12755	9.93305	0.000452919	0.00390643
k__Bacteria;p__Proteobacteria;c__Epsilonproteobacteria;o__Campylobacterales;f__Campylobacteraceae;g__Campylobacter;s__Campylobacter jejuni	-1.23191	9.86432	0.100063	0.203068
k__Bacteria;p__Proteobacteria;c__Gammaproteobacteria	3.71282	16.3106	1.68632e-05	7.30737e-05
k__Bacteria;p__Proteobacteria;c__Gammaproteobacteria;o__Aeromonadales	6.97462	7.14905	0.000979858	0.00408274
k__Bacteria;p__Proteobacteria;c__Gammaproteobacteria;o__Aeromonadales;f__Aeromonadaceae;g__Aeromonas	6.71023	7.14103	0.00175354	0.00648811
k__Bacteria;p__Proteobacteria;c__Gammaproteobacteria;o__Aeromonadales;f__Aeromonadaceae;g__Aeromonas;s__Aeromonas salmonicida	5.90557	6.41398	0.00695027	0.0290648
k__Bacteria;p__Proteobacteria;c__Gammaproteobacteria;o__Enterobacterales	4.11544	17.0356	4.46757e-05	0.000223378
k__Bacteria;p__Proteobacteria;c__Gammaproteobacteria;o__Enterobacterales;f__Enterobacteriaceae	2.93196	15.9323	0.00112341	0.00519579
k__Bacteria;p__Proteobacteria;c__Gammaproteobacteria;o__Enterobacterales;f__Enterobacteriaceae;g__Citrobacter	5.34177	6.3991	0.000108193	0.000800626
k__Bacteria;p__Proteobacteria;c__Gammaproteobacteria;o__Enterobacterales;f__Enterobacteriaceae;g__Citrobacter;s__Citrobacter freundii	6.20526	6.09113	0.000563966	0.00409617
k__Bacteria;p__Proteobacteria;c__Gammaproteobacteria;o__Enterobacterales;f__Enterobacteriaceae;g__Citrobacter;s__Citrobacter sp. FDAARGOS_156	5.61823	4.63123	0.0556877	0.140538
k__Bacteria;p__Proteobacteria;c__Gammaproteobacteria;o__Enterobacterales;f__Enterobacteriaceae;g__Enterobacter	10.2322	12.983	3.11216e-06	7.67665e-05
k__Bacteria;p__Proteobacteria;c__Gammaproteobacteria;o__Enterobacterales;f__Enterobacteriaceae;g__Enterobacter;s__Enterobacter cloacae	3.53773	5.98158	0.05171	0.134641
k__Bacteria;p__Proteobacteria;c__Gammaproteobacteria;o__Enterobacterales;f__Enterobacteriaceae;g__Enterobacter;s__Enterobacter cloacae complex sp. ECNIH7	15.4953	12.0879	2.00126e-05	0.000321931
k__Bacteria;p__Proteobacteria;c__Gammaproteobacteria;o__Enterobacterales;f__Enterobacteriaceae;g__Escherichia	3.22956	15.9633	0.000766143	0.00354341
k__Bacteria;p__Proteobacteria;c__Gammaproteobacteria;o__Enterobacterales;f__Enterobacteriaceae;g__Escherichia;s__Escherichia coli	3.87932	15.8794	4.88414e-05	0.000571921
k__Bacteria;p__Proteobacteria;c__Gammaproteobacteria;o__Enterobacterales;f__Enterobacteriaceae;g__Klebsiella	6.82574	12.3147	2.34169e-05	0.00024755
k__Bacteria;p__Proteobacteria;c__Gammaproteobacteria;o__Enterobacterales;f__Enterobacteriaceae;g__Klebsiella;s__Klebsiella pneumoniae	6.56181	11.6036	0.00015503	0.00152815
k__Bacteria;p__Proteobacteria;c__Gammaproteobacteria;o__Enterobacterales;f__Enterobacteriaceae;g__Shigella	3.60201	5.48695	0.0123749	0.0289387
k__Bacteria;p__Proteobacteria;c__Gammaproteobacteria;o__Enterobacterales;f__Morganellaceae	10.0009	7.73835	1.90433e-06	1.7615e-05
k__Bacteria;p__Proteobacteria;c__Gammaproteobacteria;o__Enterobacterales;f__Morganellaceae;g__Morganella	10.623	7.53071	0.000728915	0.00354341
k__Bacteria;p__Proteobacteria;c__Gammaproteobacteria;o__Enterobacterales;f__Morganellaceae;g__Morganella;s__Morganella morganii	10.16	7.57257	0.000824715	0.00517321
k__Bacteria;p__Proteobacteria;c__Gammaproteobacteria;o__Enterobacterales;f__Morganellaceae;g__Proteus	9.41931	6.28675	0.00308487	0.0103764
k__Bacteria;p__Proteobacteria;c__Gammaproteobacteria;o__Pasteurellales	3.79653	10.0611	1.50639e-05	9.41496e-05
k__Bacteria;p__Proteobacteria;c__Gammaproteobacteria;o__Pasteurellales;f__Pasteurellaceae	4.86914	11.0744	7.14374e-07	8.81061e-06
k__Bacteria;p__Proteobacteria;c__Gammaproteobacteria;o__Pasteurellales;f__Pasteurellaceae;g__Haemophilus	4.61385	10.7036	6.6862e-06	9.89558e-05
k__Bacteria;p__Proteobacteria;c__Gammaproteobacteria;o__Pasteurellales;f__Pasteurellaceae;g__Haemophilus;s__Haemophilus influenzae	5.49392	6.13933	2.09955e-05	0.000321931
k__Bacteria;p__Proteobacteria;c__Gammaproteobacteria;o__Pasteurellales;f__Pasteurellaceae;g__Haemophilus;s__Haemophilus parainfluenzae	4.42177	10.5977	5.50441e-05	0.000584314
k__Bacteria;p__Proteobacteria;c__Gammaproteobacteria;o__Pasteurellales;f__Pasteurellaceae;g__Haemophilus;s__Haemophilus pittmaniae	3.28931	6.0833	0.0139963	0.0507751
k__Bacteria;p__Spirochaetes;c__Spirochaetia;o__Spirochaetales;f__Spirochaetaceae	-1.18816	8.71507	0.0944236	0.166365
k__Bacteria;p__Verrucomicrobia	-2.73828	15.0825	0.176577	0.211892
k__Bacteria;p__Verrucomicrobia;c__Verrucomicrobiae	-3.17146	15.1745	0.118775	0.154407
k__Bacteria;p__Verrucomicrobia;c__Verrucomicrobiae;o__Verrucomicrobiales	-5.02099	14.0513	0.00860218	0.024363
k__Bacteria;p__Verrucomicrobia;c__Verrucomicrobiae;o__Verrucomicrobiales;f__Akkermansiaceae	-4.3512	14.9998	0.028798	0.0591958
k__Bacteria;p__Verrucomicrobia;c__Verrucomicrobiae;o__Verrucomicrobiales;f__Akkermansiaceae;g__Akkermansia	-3.37914	14.5914	0.074192	0.135735
k__Bacteria;p__Verrucomicrobia;c__Verrucomicrobiae;o__Verrucomicrobiales;f__Akkermansiaceae;g__Akkermansia;s__Akkermansia muciniphila	-3.42329	15.0043	0.0681675	0.155791

## Sheet: S6pathway differential analysis
Table S6: Taxonomy results UC vs. Healthy using shotgun pathway data: 'edgeR' package was used. The tested taxa were from the species to the phylum levels and the taxa with Benjamini–Hochberg false discovery rate (BH-FDR) less than 0.25 are shown.
feature name	logFC	logCPM	PValue	FDR
PWY0-1061: superpathway of L-alanine biosynthesis	3.46874	10.1629	1.08375e-07	2.03567e-05
FASYN-INITIAL-PWY: superpathway of fatty acid biosynthesis initiation (E. coli)	2.97864	10.2058	2.64816e-07	2.03567e-05
HEMESYN2-PWY: heme biosynthesis II (anaerobic)	2.86632	9.94585	2.86713e-07	2.03567e-05
PWY-7388: octanoyl-[acyl-carrier protein] biosynthesis (mitochondria, yeast)	2.8607	10.0117	6.10042e-07	3.24847e-05
PWY0-862: (5Z)-dodec-5-enoate biosynthesis	2.65141	10.1365	4.03705e-06	0.000171978
PWY-7664: oleate biosynthesis IV (anaerobic)	2.49143	10.1874	1.48452e-05	0.000527004
FASYN-ELONG-PWY: fatty acid elongation -- saturated	2.42052	10.2847	2.3053e-05	0.000701469
PWY-6519: 8-amino-7-oxononanoate biosynthesis I	2.37004	9.93577	3.45053e-05	0.000918703
PWY-6282: palmitoleate biosynthesis I (from (5Z)-dodec-5-enoate)	2.28052	10.1273	5.4597e-05	0.00129213
BIOTIN-BIOSYNTHESIS-PWY: biotin biosynthesis I	2.25454	10.122	6.57557e-05	0.0014006
PWY0-1261: anhydromuropeptides recycling	2.05525	10.6264	0.000167265	0.00323886
NAD-BIOSYNTHESIS-II: NAD salvage pathway II	2.26287	9.66406	0.000257473	0.00457015
PWY66-400: glycolysis VI (metazoan)	1.32628	11.6891	0.000464777	0.00761519
TRNA-CHARGING-PWY: tRNA charging	-0.578235	13.2625	0.000530267	0.00806763
P441-PWY: superpathway of N-acetylneuraminate degradation	1.19912	10.6354	0.000753754	0.0106955
PWYG-321: mycolate biosynthesis	2.17759	9.99948	0.000803421	0.0106955
PYRIDNUCSYN-PWY: NAD biosynthesis I (from aspartate)	-0.836944	12.0714	0.000895838	0.0112243
PWY-1861: formaldehyde assimilation II (RuMP Cycle)	-4.77219	8.35398	0.00104818	0.0124034
GLYCOLYSIS: glycolysis I (from glucose 6-phosphate)	1.07223	11.9747	0.00115906	0.0129936
NONMEVIPP-PWY: methylerythritol phosphate pathway I	-0.384467	13.7505	0.0012753	0.0135819
PWY-5484: glycolysis II (from fructose 6-phosphate)	1.07136	11.9201	0.00137301	0.0139262
PWY0-1297: superpathway of purine deoxyribonucleosides degradation	1.08718	11.3086	0.00184529	0.017208
PWY4FS-7: phosphatidylglycerol biosynthesis I (plastidic)	1.57785	11.0957	0.001939	0.017208
PWY4FS-8: phosphatidylglycerol biosynthesis II (non-plastidic)	1.57785	11.0957	0.001939	0.017208
PWY-7383: anaerobic energy metabolism (invertebrates, cytosol)	-1.56469	10.7253	0.00201972	0.017208
PWY-6628: superpathway of L-phenylalanine biosynthesis	2.96059	10.2655	0.00265349	0.0217382
PWY-7456: mannan degradation	-2.35373	9.73582	0.00282352	0.0222744
TCA-GLYOX-BYPASS: superpathway of glyoxylate bypass and TCA	2.84003	9.05812	0.00297791	0.0226534
PWY-6124: inosine-5'-phosphate biosynthesis II	0.532093	12.5863	0.00398776	0.0292894
PWY-6147: 6-hydroxymethyl-dihydropterin diphosphate biosynthesis I	1.25981	10.4699	0.00417237	0.0296239
PWY-5897: superpathway of menaquinol-11 biosynthesis	2.19097	9.73867	0.00461389	0.0297805
PWY-5898: superpathway of menaquinol-12 biosynthesis	2.19097	9.73867	0.00461389	0.0297805
PWY-5899: superpathway of menaquinol-13 biosynthesis	2.19097	9.73867	0.00461389	0.0297805
CALVIN-PWY: Calvin-Benson-Bassham cycle	-0.398046	13.3946	0.00609153	0.0377629
PWY-5971: palmitate biosynthesis II (bacteria and plants)	1.94175	10.039	0.00620518	0.0377629
GLUCOSE1PMETAB-PWY: glucose and glucose-1-phosphate degradation	2.39132	9.22587	0.00678449	0.0401416
GLCMANNANAUT-PWY: superpathway of N-acetylglucosamine, N-acetylmannosamine and N-acetylneuraminate degradation	0.760525	11.7805	0.00721848	0.0410149
HSERMETANA-PWY: L-methionine biosynthesis III	-0.863948	11.2693	0.00731721	0.0410149
GLYCOLYSIS-E-D: superpathway of glycolysis and Entner-Doudoroff	1.5759	10.1448	0.00821897	0.044794
PWY-724: superpathway of L-lysine, L-threonine and L-methionine biosynthesis II	-0.32806	13.2862	0.00851032	0.044794
P105-PWY: TCA cycle IV (2-oxoglutarate decarboxylase)	2.68985	9.1771	0.00862233	0.044794
PWY-6737: starch degradation V	-0.375932	13.8781	0.00941758	0.0470536
PWY-7219: adenosine ribonucleotides de novo biosynthesis	-0.272201	14.538	0.0102572	0.0470536
COMPLETE-ARO-PWY: superpathway of aromatic amino acid biosynthesis	-0.284053	13.742	0.0105427	0.0470536
PWY-7204: pyridoxal 5'-phosphate salvage II (plants)	2.92982	9.20122	0.0108156	0.0470536
PWY-1042: glycolysis IV (plant cytosol)	-0.372424	13.721	0.010975	0.0470536
PWY-5838: superpathway of menaquinol-8 biosynthesis I	3.07875	9.05952	0.0111175	0.0470536
GLYCOLYSIS-TCA-GLYOX-BYPASS: superpathway of glycolysis, pyruvate dehydrogenase, TCA, and glyoxylate bypass	2.65306	9.42158	0.0112135	0.0470536
PWY-7013: L-1,2-propanediol degradation	4.20591	9.0115	0.011407	0.0470536
PWY-6892: thiazole biosynthesis I (E. coli)	2.29497	9.52246	0.011573	0.0470536
PWY-5686: UMP biosynthesis	-0.274642	13.9901	0.0115837	0.0470536
PWY-7237: myo-, chiro- and scillo-inositol degradation	-1.34123	10.2445	0.0117375	0.0470536
ASPASN-PWY: superpathway of L-aspartate and L-asparagine biosynthesis	0.692925	11.8995	0.0117603	0.0470536
PWY-5104: L-isoleucine biosynthesis IV	-1.12101	11.899	0.0120342	0.0470536
PWY-5695: urate biosynthesis/inosine 5'-phosphate degradation	0.524152	13.4345	0.01215	0.0470536
PWY-6895: superpathway of thiamin diphosphate biosynthesis II	2.62141	10.183	0.0139554	0.0530803
FERMENTATION-PWY: mixed acid fermentation	1.7125	9.36155	0.0147152	0.0549885
PWY-6901: superpathway of glucose and xylose degradation	1.19774	10.6469	0.0153184	0.0562555
HOMOSER-METSYN-PWY: L-methionine biosynthesis I	-0.668715	11.5841	0.0160861	0.0580737
ILEUSYN-PWY: L-isoleucine biosynthesis I (from threonine)	-0.288746	14.0596	0.0167967	0.0586507
VALSYN-PWY: L-valine biosynthesis	-0.288746	14.0596	0.0167967	0.0586507
PWY-7111: pyruvate fermentation to isobutanol (engineered)	-0.294663	14.0554	0.0178923	0.0614686
PWY-6630: superpathway of L-tyrosine biosynthesis	2.58509	9.81396	0.018742	0.0633658
PWY-5723: Rubisco shunt	2.39808	9.17963	0.019995	0.0665458
PHOSLIPSYN-PWY: superpathway of phospholipid biosynthesis I (bacteria)	1.20892	11.342	0.0204168	0.0669043
PWY-5367: petroselinate biosynthesis	-1.22795	11.2951	0.0213882	0.0690254
ENTBACSYN-PWY: enterobactin biosynthesis	2.69427	8.99094	0.022392	0.0711864
PWY-6123: inosine-5'-phosphate biosynthesis I	0.362748	12.7499	0.0268125	0.0839864
PWY-6317: galactose degradation I (Leloir pathway)	-0.441598	12.9098	0.028193	0.0862645
METSYN-PWY: L-homoserine and L-methionine biosynthesis	-0.502531	12.1266	0.0283498	0.0862645
ARO-PWY: chorismate biosynthesis I	-0.252103	13.7892	0.0297651	0.0892953
PENTOSE-P-PWY: pentose phosphate pathway	0.90859	10.9497	0.0303822	0.0898806
PWY-6353: purine nucleotides degradation II (aerobic)	0.732309	10.9271	0.0323836	0.0933048
PWY-6387: UDP-N-acetylmuramoyl-pentapeptide biosynthesis I (meso-diaminopimelate containing)	-0.242392	13.9352	0.0324158	0.0933048
PWY66-422: D-galactose degradation V (Leloir pathway)	-0.412049	12.9249	0.0348536	0.0987544
PWY-6386: UDP-N-acetylmuramoyl-pentapeptide biosynthesis II (lysine-containing)	-0.239764	13.9872	0.0352363	0.0987544
RHAMCAT-PWY: L-rhamnose degradation I	0.528177	11.5515	0.0367846	0.101755
MET-SAM-PWY: superpathway of S-adenosyl-L-methionine biosynthesis	-0.470803	12.1961	0.040507	0.110615
PWY-6163: chorismate biosynthesis from 3-dehydroquinate	-0.248754	13.8078	0.0426831	0.113929
HEXITOLDEGSUPER-PWY: superpathway of hexitol degradation (bacteria)	0.672313	10.9007	0.0427903	0.113929
PWY-7323: superpathway of GDP-mannose-derived O-antigen building blocks biosynthesis	1.18846	10.1939	0.0449316	0.118154
THISYN-PWY: superpathway of thiamin diphosphate biosynthesis I	1.81679	10.6587	0.0467818	0.121037
PWY0-1586: peptidoglycan maturation (meso-diaminopimelate containing)	-0.48782	12.2956	0.0471648	0.121037
PWY-7539: 6-hydroxymethyl-dihydropterin diphosphate biosynthesis III (Chlamydia)	0.945157	9.9707	0.0480142	0.12175
PWY-5154: L-arginine biosynthesis III (via N-acetyl-L-citrulline)	0.61484	11.1028	0.0515917	0.129283
PWY-6113: superpathway of mycolate biosynthesis	1.39646	9.66841	0.0533009	0.132013
PWY-1269: CMP-3-deoxy-D-manno-octulosonate biosynthesis I	0.793817	11.18	0.0546417	0.133778
FUC-RHAMCAT-PWY: superpathway of fucose and rhamnose degradation	2.0989	9.12658	0.0554381	0.134185
TRPSYN-PWY: L-tryptophan biosynthesis	-0.45824	12.4701	0.0692732	0.165271
PWY0-781: aspartate superpathway	-0.688304	11.3352	0.0708992	0.165271
PWY-5097: L-lysine biosynthesis VI	-0.203271	13.7789	0.0711258	0.165271
PWY-6284: superpathway of unsaturated fatty acids biosynthesis (E. coli)	1.23546	9.45776	0.0719242	0.165271
GLUTORN-PWY: L-ornithine biosynthesis	0.647031	11.3549	0.0721608	0.165271
PWY-6121: 5-aminoimidazole ribonucleotide biosynthesis I	-0.245301	13.7765	0.0764776	0.173295
HISTSYN-PWY: L-histidine biosynthesis	-0.420013	12.4754	0.0793171	0.177005
PWY-5840: superpathway of menaquinol-7 biosynthesis	2.05036	9.01856	0.0797767	0.177005
PWY66-409: superpathway of purine nucleotide salvage	0.68654	11.3195	0.0855337	0.187821
PEPTIDOGLYCANSYN-PWY: peptidoglycan biosynthesis I (meso-diaminopimelate containing)	-0.200192	13.8824	0.0866037	0.188231
PWY-6122: 5-aminoimidazole ribonucleotide biosynthesis II	-0.240473	13.7543	0.0995295	0.209952
PWY-6277: superpathway of 5-aminoimidazole ribonucleotide biosynthesis	-0.240473	13.7543	0.0995295	0.209952
NONOXIPENT-PWY: pentose phosphate pathway (non-oxidative branch)	-0.323599	13.1573	0.0995549	0.209952
BRANCHED-CHAIN-AA-SYN-PWY: superpathway of branched amino acid biosynthesis	-0.257179	13.3884	0.10154	0.212039
PWY-7187: pyrimidine deoxyribonucleotides de novo biosynthesis II	-0.442106	12.0675	0.10433	0.215751
PWY-7199: pyrimidine deoxyribonucleosides salvage	0.373053	11.5728	0.108704	0.222634
PWY-6609: adenine and adenosine salvage III	0.285931	12.7866	0.111298	0.225777
PWY-6151: S-adenosyl-L-methionine cycle I	-0.238764	13.7522	0.113701	0.228475
PWY-7242: D-fructuronate degradation	0.505763	11.7081	0.121076	0.237638
RIBOSYN2-PWY: flavin biosynthesis I (bacteria and plants)	0.847314	11.3369	0.121099	0.237638
PWY-5101: L-isoleucine biosynthesis II	-0.979534	10.886	0.122602	0.237638
PWY-6608: guanosine nucleotides degradation III	0.392782	11.3743	0.123223	0.237638
GALACTUROCAT-PWY: D-galacturonate degradation I	0.523386	11.4088	0.12384	0.237638
PWY-621: sucrose degradation III (sucrose invertase)	-0.45784	12.2543	0.127431	0.242346
COA-PWY-1: coenzyme A biosynthesis II (mammalian)	-0.188479	13.8084	0.129431	0.243971
PWY-6527: stachyose degradation	-0.332119	12.5721	0.133743	0.24891
PWY-5347: superpathway of L-methionine biosynthesis (transsulfuration)	-0.333087	12.0827	0.135068	0.24891
PWY-5103: L-isoleucine biosynthesis III	-0.26051	13.25	0.135557	0.24891
PWY-5188: tetrapyrrole biosynthesis I (from glutamate)	-0.372394	12.2531	0.137501	0.250323
PWY-5100: pyruvate fermentation to acetate and lactate II	-0.376286	12.1731	0.147553	0.266345
ARGSYNBSUB-PWY: L-arginine biosynthesis II (acetyl cycle)	0.467407	11.9135	0.150435	0.269266
PWY-7221: guanosine ribonucleotides de novo biosynthesis	-0.164634	14.0805	0.155893	0.27671
SO4ASSIM-PWY: sulfate reduction I (assimilatory)	0.820523	10.1544	0.157656	0.277527
PANTOSYN-PWY: pantothenate and coenzyme A biosynthesis I	-0.255548	12.4686	0.163768	0.285923
SULFATE-CYS-PWY: superpathway of sulfate assimilation and cysteine biosynthesis	0.688616	10.2057	0.169204	0.293012
P4-PWY: superpathway of L-lysine, L-threonine and L-methionine biosynthesis I	-0.50972	11.3907	0.179253	0.307911
GALACT-GLUCUROCAT-PWY: superpathway of hexuronide and hexuronate degradation	0.492177	11.4556	0.181674	0.309572
GLUCONEO-PWY: gluconeogenesis I	-1.35065	9.47752	0.187466	0.316906
PWY-6305: putrescine biosynthesis IV	-0.381403	11.2769	0.190766	0.319946
COBALSYN-PWY: adenosylcobalamin salvage from cobinamide I	-0.406388	11.9015	0.19531	0.325008
PWY-6168: flavin biosynthesis III (fungi)	0.48719	12.3747	0.206305	0.339536
PWY-6507: 4-deoxy-L-threo-hex-4-enopyranuronate degradation	0.466801	11.1783	0.207852	0.339536
PWY-7560: methylerythritol phosphate pathway II	0.545254	11.3989	0.208823	0.339536
PWY-6897: thiamin salvage II	0.402402	12.0401	0.211919	0.341961
PWY-5030: L-histidine degradation III	0.826684	9.14163	0.218709	0.350263
DTDPRHAMSYN-PWY: dTDP-L-rhamnose biosynthesis I	-0.257214	13.2944	0.230375	0.365051
PWY-6270: isoprene biosynthesis I	0.508662	11.5121	0.23229	0.365051
PWY-7228: superpathway of guanosine nucleotides de novo biosynthesis I	0.400638	12.4389	0.233084	0.365051
ANAEROFRUCAT-PWY: homolactic fermentation	0.306464	12.2548	0.249127	0.38518
PWY-4702: phytate degradation I	-1.08969	9.14822	0.249553	0.38518
PWY-6125: superpathway of guanosine nucleotides de novo biosynthesis II	0.372274	12.348	0.253114	0.387865
PWY-7196: superpathway of pyrimidine ribonucleosides salvage	-0.549286	10.8588	0.255979	0.387873
PWY-4984: urea cycle	0.718938	9.58334	0.256761	0.387873
PWY-5676: acetyl-CoA fermentation to butanoate II	0.800267	9.59173	0.27975	0.4193
GLYCOGENSYNTH-PWY: glycogen biosynthesis I (from ADP-D-Glucose)	-0.348415	12.3836	0.281502	0.4193
CITRULBIO-PWY: L-citrulline biosynthesis	0.661962	9.78154	0.295313	0.436817
SALVADEHYPOX-PWY: adenosine nucleotides degradation II	0.29089	11.1522	0.306564	0.450333
PWY-5121: superpathway of geranylgeranyl diphosphate biosynthesis II (via MEP)	0.640622	9.72421	0.315076	0.459666
SER-GLYSYN-PWY: superpathway of L-serine and glycine biosynthesis I	-0.235877	12.4574	0.323178	0.468278
UDPNAGSYN-PWY: UDP-N-acetyl-D-glucosamine biosynthesis I	0.349181	11.6175	0.352285	0.507004
COLANSYN-PWY: colanic acid building blocks biosynthesis	0.535524	10.2073	0.356744	0.509976
PWY-5690: TCA cycle II (plants and fungi)	0.429092	10.1591	0.361049	0.511555
GLUCUROCAT-PWY: superpathway of &beta;-D-glucuronide and D-glucuronate degradation	0.277221	11.588	0.362652	0.511555
PWY-7663: gondoate biosynthesis (anaerobic)	0.28358	12.7024	0.369393	0.512325
PWY-7220: adenosine deoxyribonucleotides de novo biosynthesis II	0.221497	12.3847	0.370413	0.512325
PWY-7222: guanosine deoxyribonucleotides de novo biosynthesis II	0.221497	12.3847	0.370413	0.512325
PWY-3001: superpathway of L-isoleucine biosynthesis I	-0.131988	12.9459	0.384002	0.527693
PWY-5667: CDP-diacylglycerol biosynthesis I	-0.102646	13.638	0.399291	0.541713
PWY0-1319: CDP-diacylglycerol biosynthesis II	-0.102646	13.638	0.399291	0.541713
PWY-6545: pyrimidine deoxyribonucleotides de novo biosynthesis III	-0.290291	11.3651	0.403995	0.544626
PWY-2942: L-lysine biosynthesis III	-0.0997566	13.6652	0.40985	0.549045
PWY-6969: TCA cycle V (2-oxoglutarate:ferredoxin oxidoreductase)	0.429009	10.4497	0.423356	0.563592
TCA: TCA cycle I (prokaryotic)	0.410194	10.6367	0.440879	0.583275
P461-PWY: hexitol fermentation to lactate, formate, ethanol and acetate	0.310103	10.3335	0.444739	0.584169
P185-PWY: formaldehyde assimilation III (dihydroxyacetone cycle)	0.430429	9.38436	0.44704	0.584169
ARG+POLYAMINE-SYN: superpathway of arginine and polyamine biosynthesis	0.326286	10.2747	0.455522	0.591623
PWY-7282: 4-amino-2-methyl-5-phosphomethylpyrimidine biosynthesis (yeast)	0.326029	11.9451	0.465048	0.600334
PWY-5177: glutaryl-CoA degradation	-0.265564	10.8578	0.4865	0.624244
PWY-7234: inosine-5'-phosphate biosynthesis III	0.191953	11.656	0.501656	0.639837
PWY-6385: peptidoglycan biosynthesis III (mycobacteria)	-0.124832	13.2769	0.506903	0.640383
ARGININE-SYN4-PWY: L-ornithine de novo biosynthesis	0.422182	12.078	0.508098	0.640383
PWY-4981: L-proline biosynthesis II (from arginine)	-0.284137	11.3542	0.512819	0.642533
PWY-7184: pyrimidine deoxyribonucleotides de novo biosynthesis I	0.211404	11.8378	0.526845	0.656245
ARGSYN-PWY: L-arginine biosynthesis I (via L-ornithine)	0.147805	12.6718	0.555102	0.687423
PANTO-PWY: phosphopantothenate biosynthesis I	-0.112418	13.4535	0.577218	0.705032
COA-PWY: coenzyme A biosynthesis I	-0.112561	12.0088	0.577606	0.705032
ANAGLYCOLYSIS-PWY: glycolysis III (from glucose)	-0.0821092	13.1948	0.579252	0.705032
HISDEG-PWY: L-histidine degradation I	0.332679	10.0841	0.596742	0.722194
PYRIDOXSYN-PWY: pyridoxal 5'-phosphate biosynthesis I	0.223932	11.8167	0.649511	0.781615
PWY0-162: superpathway of pyrimidine ribonucleotides de novo biosynthesis	-0.116669	12.1072	0.653894	0.782306
PWY-6126: superpathway of adenosine nucleotides de novo biosynthesis II	0.0873039	13.1271	0.658613	0.782306
THISYNARA-PWY: superpathway of thiamin diphosphate biosynthesis III (eukaryotes)	0.102148	11.8786	0.661104	0.782306
PWY-7400: L-arginine biosynthesis IV (archaebacteria)	0.101838	12.7699	0.666406	0.784223
PWY-3841: folate transformations II	0.0788357	13.2439	0.671688	0.786096
PWY66-399: gluconeogenesis III	-0.238457	10.1493	0.692755	0.805323
PWY-7197: pyrimidine deoxyribonucleotide phosphorylation	0.141436	11.4571	0.695678	0.805323
PWY-5189: tetrapyrrole biosynthesis II (from glycine)	0.242086	9.83096	0.701356	0.807507
DAPLYSINESYN-PWY: L-lysine biosynthesis I	0.122728	11.7205	0.729492	0.831351
PWY-5973: cis-vaccenate biosynthesis	-0.064834	12.8913	0.731232	0.831351
PWY0-845: superpathway of pyridoxal 5'-phosphate biosynthesis and salvage	0.174101	11.9657	0.733789	0.831351
LACTOSECAT-PWY: lactose and galactose degradation I	-0.226472	9.9624	0.737678	0.831351
PYRIDNUCSAL-PWY: NAD salvage pathway I	0.189439	10.1504	0.748184	0.838754
PWY0-1296: purine ribonucleosides degradation	-0.0613682	13.3623	0.755295	0.842292
PWY-4242: pantothenate and coenzyme A biosynthesis III	-0.0766086	11.5787	0.759843	0.842951
PWY-7229: superpathway of adenosine nucleotides de novo biosynthesis I	0.048024	13.3836	0.7757	0.854374
PWY-841: superpathway of purine nucleotides de novo biosynthesis I	0.0799645	12.2819	0.780559	0.854374
OANTIGEN-PWY: O-antigen building blocks biosynthesis (E. coli)	0.0848276	11.8561	0.783547	0.854374
PWY-6936: seleno-amino acid biosynthesis	-0.0873615	11.6805	0.786184	0.854374
PWY0-166: superpathway of pyrimidine deoxyribonucleotides de novo biosynthesis (E. coli)	0.0766842	12.1402	0.794008	0.856593
PWY-5989: stearate biosynthesis II (bacteria and plants)	0.0905588	11.0734	0.79627	0.856593
DENOVOPURINE2-PWY: superpathway of purine nucleotides de novo biosynthesis II	-0.071302	12.1654	0.801825	0.85671
PWY-7357: thiamin formation from pyrithiamine and oxythiamine (yeast)	-0.0611205	12.8044	0.804423	0.85671
THRESYN-PWY: superpathway of L-threonine biosynthesis	-0.0397014	12.7313	0.815984	0.864699
PWY-5941: glycogen degradation II (eukaryotic)	-0.214265	9.90507	0.854825	0.897664
P42-PWY: incomplete reductive TCA cycle	-0.0585682	10.8871	0.855521	0.897664
PWY-6703: preQ0 biosynthesis	0.0325336	12.7959	0.899438	0.939119
FOLSYN-PWY: superpathway of tetrahydrofolate biosynthesis and salvage	-0.0827339	9.66349	0.908764	0.944228
PWY-6700: queuosine biosynthesis	0.0253125	13.0008	0.916146	0.947278
PRPP-PWY: superpathway of histidine, purine, and pyrimidine biosynthesis	0.0363692	11.2994	0.9363	0.962828
PWY-5345: superpathway of L-methionine biosynthesis (by sulfhydrylation)	-0.0468243	10.1196	0.940227	0.962828
PWY-7208: superpathway of pyrimidine nucleobases salvage	-0.0177741	12.4453	0.955279	0.970184
PWY-2941: L-lysine biosynthesis II	0.0227548	11.3998	0.956519	0.970184
1CMET2-PWY: N10-formyl-tetrahydrofolate biosynthesis	0.00882981	13.1803	0.963744	0.972879
PWY-7211: superpathway of pyrimidine deoxyribonucleotides de novo biosynthesis	-0.0109822	11.0263	0.976213	0.980817
PWY-5659: GDP-mannose biosynthesis	0.00552054	11.984	0.996676	0.996676

## Sheet: S7DE species comparison
Table S7: Comparison of UC associated species using 16S rRNA gene and shotgun reads data with the associated species from Vila et al. (more details, see supplementary table S4 of Vila's paper)
species	16S	shotgun	Vila
d__Eukaryota;k__Fungi;p__Ascomycota;c__Sordariomycetes;o__Hypocreales;f__Nectriaceae;g__Fusarium;s__Fusarium_pseudograminearum	X	X	depleted
d__Eukaryota;k__Fungi;p__Microsporidia;c__Microsporidia_noname;o__Microsporidia_noname;f__Enterocytozoonidae;g__Enterocytozoon;s__Enterocytozoon_bieneusi	X	X	depleted
k__Bacteria;p__Actinobacteria;c__Actinobacteria;o__Bifidobacteriales;f__Bifidobacteriaceae;g__Bifidobacterium;s__Bifidobacterium_bifidum	X	X	enriched
k__Bacteria;p__Actinobacteria;c__Actinobacteria;o__Propionibacteriales;f__Propionibacteriaceae;g__Propionibacterium;s__Propionibacterium_acnes	X	X	depleted
k__Bacteria;p__Actinobacteria;c__Actinobacteria;o__Streptomycetales;f__Streptomycetaceae;g__Streptomyces;s__Streptomyces_sp;_SBT349	X	X	depleted
k__Bacteria;p__Actinobacteria;c__Actinomycetia;o__Actinomycetales;f__Actinomycetaceae;g__Actinomyces;s__Actinomyces oris	X	depleted	X
k__Bacteria;p__Actinobacteria;c__Actinomycetia;o__Bifidobacteriales;f__Bifidobacteriaceae;g__Bifidobacterium;s__Bifidobacterium adolescentis	X	depleted	X
k__Bacteria;p__Actinobacteria;c__Actinomycetia;o__Bifidobacteriales;f__Bifidobacteriaceae;g__Bifidobacterium;s__Bifidobacterium bifidum	X	depleted	X
k__Bacteria;p__Actinobacteria;c__Actinomycetia;o__Bifidobacteriales;f__Bifidobacteriaceae;g__Bifidobacterium;s__Bifidobacterium breve	X	enriched	X
k__Bacteria;p__Actinobacteria;c__Actinomycetia;o__Bifidobacteriales;f__Bifidobacteriaceae;g__Bifidobacterium;s__Bifidobacterium dentium	X	enriched	X
k__Bacteria;p__Actinobacteria;c__Actinomycetia;o__Bifidobacteriales;f__Bifidobacteriaceae;g__Bifidobacterium;s__Bifidobacterium longum	X	depleted	X
k__Bacteria;p__Actinobacteria;c__Actinomycetia;o__Bifidobacteriales;f__Bifidobacteriaceae;g__Bifidobacterium;s__Bifidobacterium scardovii	X	enriched	X
k__Bacteria;p__Actinobacteria;c__Coriobacteriia;o__Coriobacteriales;f__Coriobacteriaceae;g__Senegalimassilia;s__Senegalimassilia_anaerobia	X	X	depleted
k__Bacteria;p__Actinobacteria;c__Coriobacteriia;o__Eggerthellales;f__Eggerthellaceae;g__Adlercreutzia;s__Adlercreutzia equolifaciens	X	depleted	depleted
k__Bacteria;p__Actinobacteria;c__Coriobacteriia;o__Eggerthellales;f__Eggerthellaceae;g__Eggerthella;s__Eggerthella_lenta	X	X	enriched
k__Bacteria;p__Actinobacteria;c__Coriobacteriia;o__Eggerthellales;f__Eggerthellaceae;g__Gordonibacter;s__Gordonibacter urolithinfaciens	X	depleted	X
k__Bacteria;p__Actinobacteriota;c__Coriobacteriia;o__Coriobacteriales;f__Eggerthellaceae;g__Adlercreutzia;__	depleted	X	X
k__Bacteria;p__Actinobacteriota;c__Coriobacteriia;o__Coriobacteriales;f__Eggerthellaceae;g__Slackia;__	depleted	X	X
k__Bacteria;p__Bacteroidetes;c__Bacteroidia;o__Bacteroidales;f__Bacteroidaceae;g__Bacteroides;s__Bacteroides fragilis	X	enriched	enriched
k__Bacteria;p__Bacteroidetes;c__Bacteroidia;o__Bacteroidales;f__Bacteroidaceae;g__Bacteroides;s__Bacteroides ovatus	X	enriched	enriched
k__Bacteria;p__Bacteroidetes;c__Bacteroidia;o__Bacteroidales;f__Bacteroidaceae;g__Bacteroides;s__Bacteroides_helcogenes	X	X	enriched
k__Bacteria;p__Bacteroidetes;c__Bacteroidia;o__Bacteroidales;f__Bacteroidaceae;g__Bacteroides;s__Bacteroides_uniformis	X	X	enriched
k__Bacteria;p__Bacteroidetes;c__Bacteroidia;o__Bacteroidales;f__Bacteroidaceae;g__Bacteroides;s__Bacteroides_vulgatus	X	X	enriched
k__Bacteria;p__Bacteroidetes;c__Bacteroidia;o__Bacteroidales;f__Porphyromonadaceae;g__Porphyromonas;s__Porphyromonas asaccharolytica	X	enriched	X
k__Bacteria;p__Bacteroidetes;c__Bacteroidia;o__Bacteroidales;f__Rikenellaceae;g__Alistipes;s__Alistipes_indistinctus	X	X	depleted
k__Bacteria;p__Bacteroidetes;c__Flavobacteriia;o__Flavobacteriales;f__Weeksellaceae;g__Ornithobacterium;s__Ornithobacterium rhinotracheale	X	depleted	X
k__Bacteria;p__Bacteroidota;c__Bacteroidia;o__Bacteroidales;f__Barnesiellaceae;g__Barnesiella;__	depleted	X	X
k__Bacteria;p__Bacteroidota;c__Bacteroidia;o__Bacteroidales;f__Porphyromonadaceae;g__Porphyromonas;s__Porphyromonas_asaccharolytica	enriched	X	X
k__Bacteria;p__Bacteroidota;c__Bacteroidia;o__Bacteroidales;f__Prevotellaceae;g__Prevotella;__	depleted	X	X
k__Bacteria;p__Bacteroidota;c__Bacteroidia;o__Bacteroidales;f__Tannerellaceae;__;__	depleted	X	X
k__Bacteria;p__Deinococcus-Thermus;c__Deinococci;o__Thermales;f__Thermaceae;g__Meiothermus;s__Meiothermus silvanus	X	depleted	X
k__Bacteria;p__Deinococcus-Thermus;c__Deinococci;o__Thermales;f__Thermaceae;g__Thermus;s__Thermus scotoductus	X	depleted	X
k__Bacteria;p__Firmicutes;c__Bacilli;o__Erysipelotrichales;f__Erysipelatoclostridiaceae;g__Erysipelatoclostridium;__	enriched	X	X
k__Bacteria;p__Firmicutes;c__Bacilli;o__Lactobacillales;f__Carnobacteriaceae;g__Granulicatella;__	enriched	X	X
k__Bacteria;p__Firmicutes;c__Bacilli;o__Lactobacillales;f__Enterococcaceae;g__Enterococcus;s__Enterococcus faecalis	X	enriched	X
k__Bacteria;p__Firmicutes;c__Bacilli;o__Lactobacillales;f__Lactobacillaceae;g__Lactiplantibacillus;s__Lactiplantibacillus plantarum	X	enriched	X
k__Bacteria;p__Firmicutes;c__Bacilli;o__Lactobacillales;f__Lactobacillaceae;g__Lactobacillus;s__Lactobacillus delbrueckii	X	enriched	X
k__Bacteria;p__Firmicutes;c__Bacilli;o__Lactobacillales;f__Lactobacillaceae;g__Lactobacillus;s__Lactobacillus gasseri	X	enriched	X
k__Bacteria;p__Firmicutes;c__Bacilli;o__Lactobacillales;f__Streptococcaceae;g__Lactococcus;s__Lactococcus cremoris	X	depleted	X
k__Bacteria;p__Firmicutes;c__Bacilli;o__Lactobacillales;f__Streptococcaceae;g__Lactococcus;s__Lactococcus lactis	X	depleted	X
k__Bacteria;p__Firmicutes;c__Bacilli;o__Lactobacillales;f__Streptococcaceae;g__Streptococcus;__	enriched	X	X
k__Bacteria;p__Firmicutes;c__Bacilli;o__Lactobacillales;f__Streptococcaceae;g__Streptococcus;s__Streptococcus gallolyticus	X	depleted	X
k__Bacteria;p__Firmicutes;c__Bacilli;o__Lactobacillales;f__Streptococcaceae;g__Streptococcus;s__Streptococcus gordonii	X	enriched	X
k__Bacteria;p__Firmicutes;c__Bacilli;o__Lactobacillales;f__Streptococcaceae;g__Streptococcus;s__Streptococcus oralis	X	enriched	X
k__Bacteria;p__Firmicutes;c__Bacilli;o__Lactobacillales;f__Streptococcaceae;g__Streptococcus;s__Streptococcus parasanguinis	X	enriched	X
k__Bacteria;p__Firmicutes;c__Bacilli;o__Lactobacillales;f__Streptococcaceae;g__Streptococcus;s__Streptococcus pasteurianus	X	depleted	X
k__Bacteria;p__Firmicutes;c__Bacilli;o__Lactobacillales;f__Streptococcaceae;g__Streptococcus;s__Streptococcus salivarius	X	enriched	X
k__Bacteria;p__Firmicutes;c__Bacilli;o__Lactobacillales;f__Streptococcaceae;g__Streptococcus;s__Streptococcus sp. A12	X	enriched	X
k__Bacteria;p__Firmicutes;c__Bacilli;o__Lactobacillales;f__Streptococcaceae;g__Streptococcus;s__Streptococcus suis	X	depleted	X
k__Bacteria;p__Firmicutes;c__Bacilli;o__Lactobacillales;f__Streptococcaceae;g__Streptococcus;s__Streptococcus thermophilus	X	depleted	X
k__Bacteria;p__Firmicutes;c__Bacilli;o__RF39;f__RF39;g__RF39;__	depleted	X	X
k__Bacteria;p__Firmicutes;c__Bacilli;o__RF39;f__RF39;g__RF39;s__gut_metagenome	depleted	X	X
k__Bacteria;p__Firmicutes;c__Bacilli;o__RF39;f__RF39;g__RF39;s__uncultured_bacterium	depleted	X	X
k__Bacteria;p__Firmicutes;c__Clostridia;o__Christensenellales;f__Christensenellaceae;g__Christensenellaceae_R-7_group;s__human_gut	depleted	X	X
k__Bacteria;p__Firmicutes;c__Clostridia;o__Christensenellales;f__Christensenellaceae;g__Christensenellaceae_R-7_group;s__uncultured_bacterium	depleted	X	X
k__Bacteria;p__Firmicutes;c__Clostridia;o__Christensenellales;f__Christensenellaceae;g__Christensenellaceae_R-7_group;s__uncultured_prokaryote	depleted	X	X
k__Bacteria;p__Firmicutes;c__Clostridia;o__Clostridia_UCG-014;f__Clostridia_UCG-014;g__Clostridia_UCG-014;__	depleted	X	X
k__Bacteria;p__Firmicutes;c__Clostridia;o__Clostridia_vadinBB60_group;f__Clostridia_vadinBB60_group;g__Clostridia_vadinBB60_group;s__gut_metagenome	depleted	X	X
k__Bacteria;p__Firmicutes;c__Clostridia;o__Clostridia_vadinBB60_group;f__Clostridia_vadinBB60_group;g__Clostridia_vadinBB60_group;s__uncultured_organism	depleted	X	X
k__Bacteria;p__Firmicutes;c__Clostridia;o__Clostridiales;f__Clostridiaceae;g__Clostridium;s__Clostridium_baratii	X	X	depleted
k__Bacteria;p__Firmicutes;c__Clostridia;o__Clostridiales;f__Clostridiaceae;g__Clostridium;s__Clostridium_celatum	X	X	depleted
k__Bacteria;p__Firmicutes;c__Clostridia;o__Clostridiales;f__Clostridiaceae;g__Clostridium;s__Clostridium_colicanis	X	X	depleted
k__Bacteria;p__Firmicutes;c__Clostridia;o__Clostridiales;f__Clostridiaceae;g__Clostridium;s__Clostridium_dakarense	X	X	depleted
k__Bacteria;p__Firmicutes;c__Clostridia;o__Clostridiales;f__Clostridiaceae;g__Clostridium;s__Clostridium_sp;_7_2_43FAA	X	X	depleted
k__Bacteria;p__Firmicutes;c__Clostridia;o__Clostridiales;f__Clostridiaceae;g__Clostridium;s__Clostridium_sp;_L2;50	X	X	depleted
k__Bacteria;p__Firmicutes;c__Clostridia;o__Clostridiales;f__Clostridiaceae;g__Clostridium;s__Clostridium_sp;_M62;1	X	X	depleted
k__Bacteria;p__Firmicutes;c__Clostridia;o__Clostridiales;f__Clostridiaceae;g__Clostridium;s__Clostridium_sp;_SY8519	X	X	depleted
k__Bacteria;p__Firmicutes;c__Clostridia;o__Clostridiales;f__Clostridiaceae;g__Clostridium_sensu_stricto_1;__	depleted	X	X
k__Bacteria;p__Firmicutes;c__Clostridia;o__Clostridiales;f__Clostridiaceae;g__Clostridium_sensu_stricto_1;s__Clostridium_perfringens	enriched	X	X
k__Bacteria;p__Firmicutes;c__Clostridia;o__Clostridiales;f__Clostridiaceae;g__Clostridium_sensu_stricto_1;s__metagenome	depleted	X	X
k__Bacteria;p__Firmicutes;c__Clostridia;o__Clostridiales;f__Clostridiales_noname;g__Clostridiales_noname;s__;Bacteroides;_pectinophilus	X	X	depleted
k__Bacteria;p__Firmicutes;c__Clostridia;o__Clostridiales;f__Clostridiales_noname;g__Flavonifractor;s__Flavonifractor_plautii	X	X	enriched
k__Bacteria;p__Firmicutes;c__Clostridia;o__Clostridiales;f__Clostridiales_noname;g__Intestinimonas;s__Intestinimonas_butyriciproducens	X	X	depleted
k__Bacteria;p__Firmicutes;c__Clostridia;o__Clostridiales;f__Clostridiales_noname;g__Intestinimonas;s__Intestinimonas_sp;_GD2	X	X	depleted
k__Bacteria;p__Firmicutes;c__Clostridia;o__Clostridiales;f__Eubacteriaceae;g__Eubacterium;s__;Eubacterium;_cellulosolvens	X	X	depleted
k__Bacteria;p__Firmicutes;c__Clostridia;o__Clostridiales;f__Lachnospiraceae;g__Butyrivibrio;s__Butyrivibrio_crossotus	X	X	depleted
k__Bacteria;p__Firmicutes;c__Clostridia;o__Clostridiales;f__Lachnospiraceae;g__Coprococcus;s__Coprococcus_comes	X	X	depleted
k__Bacteria;p__Firmicutes;c__Clostridia;o__Clostridiales;f__Lachnospiraceae;g__Coprococcus;s__Coprococcus_eutactus	X	X	depleted
k__Bacteria;p__Firmicutes;c__Clostridia;o__Clostridiales;f__Lachnospiraceae;g__Dorea;s__Dorea_longicatena	X	X	depleted
k__Bacteria;p__Firmicutes;c__Clostridia;o__Clostridiales;f__Lachnospiraceae;g__Johnsonella;s__Johnsonella_ignava	X	X	depleted
k__Bacteria;p__Firmicutes;c__Clostridia;o__Clostridiales;f__Lachnospiraceae;g__Lachnoanaerobaculum;s__Lachnoanaerobaculum_sp;_OBRC5;5	X	X	depleted
k__Bacteria;p__Firmicutes;c__Clostridia;o__Clostridiales;f__Lachnospiraceae;g__Lachnoclostridium;s__;Clostridium;_aminophilum	X	X	depleted
k__Bacteria;p__Firmicutes;c__Clostridia;o__Clostridiales;f__Lachnospiraceae;g__Lachnoclostridium;s__;Clostridium;_bolteae	X	X	enriched
k__Bacteria;p__Firmicutes;c__Clostridia;o__Clostridiales;f__Lachnospiraceae;g__Lachnospiraceae_noname;s__Lachnospiraceae_bacterium_10;1	X	X	depleted
k__Bacteria;p__Firmicutes;c__Clostridia;o__Clostridiales;f__Lachnospiraceae;g__Lachnospiraceae_noname;s__Lachnospiraceae_bacterium_COE1	X	X	depleted
k__Bacteria;p__Firmicutes;c__Clostridia;o__Clostridiales;f__Lachnospiraceae;g__Roseburia;s__Roseburia_hominis	X	X	depleted
k__Bacteria;p__Firmicutes;c__Clostridia;o__Clostridiales;f__Lachnospiraceae;g__Stomatobaculum;s__Stomatobaculum_longum	X	X	depleted
k__Bacteria;p__Firmicutes;c__Clostridia;o__Clostridiales;f__Oscillospiraceae;g__Oscillibacter;s__Oscillibacter_ruminantium	X	X	depleted
k__Bacteria;p__Firmicutes;c__Clostridia;o__Clostridiales;f__Oscillospiraceae;g__Oscillibacter;s__Oscillibacter_valericigenes	X	X	depleted
k__Bacteria;p__Firmicutes;c__Clostridia;o__Clostridiales;f__Peptostreptococcaceae;g__Intestinibacter;s__Intestinibacter_bartlettii	X	X	depleted
k__Bacteria;p__Firmicutes;c__Clostridia;o__Clostridiales;f__Peptostreptococcaceae;g__Peptoclostridium;s__Peptoclostridium_difficile	X	X	depleted
k__Bacteria;p__Firmicutes;c__Clostridia;o__Clostridiales;f__Peptostreptococcaceae;g__Terrisporobacter;s__Terrisporobacter_glycolicus	X	X	depleted
k__Bacteria;p__Firmicutes;c__Clostridia;o__Clostridiales;f__Ruminococcaceae;g__Anaerotruncus;s__Anaerotruncus_colihominis	X	X	depleted
k__Bacteria;p__Firmicutes;c__Clostridia;o__Clostridiales;f__Ruminococcaceae;g__Ruminiclostridium;s__;Eubacterium;_siraeum	X	X	depleted
k__Bacteria;p__Firmicutes;c__Clostridia;o__Clostridiales;f__Ruminococcaceae;g__Ruminococcus;s__Ruminococcus_champanellensis	X	X	depleted
k__Bacteria;p__Firmicutes;c__Clostridia;o__Clostridiales;f__Ruminococcaceae;g__Ruminococcus;s__Ruminococcus_lactaris	X	X	depleted
k__Bacteria;p__Firmicutes;c__Clostridia;o__Clostridiales;f__Ruminococcaceae;g__Subdoligranulum;s__Subdoligranulum_sp;_4_3_54A2FAA	X	X	depleted
k__Bacteria;p__Firmicutes;c__Clostridia;o__Clostridiales;f__Ruminococcaceae;g__Subdoligranulum;s__Subdoligranulum_variabile	X	X	depleted
k__Bacteria;p__Firmicutes;c__Clostridia;o__Eubacteriales;f__Christensenellaceae;g__Christensenella;s__Christensenella massiliensis	X	depleted	X
k__Bacteria;p__Firmicutes;c__Clostridia;o__Eubacteriales;f__Clostridiaceae;g__Clostridium;s__Clostridium butyricum	X	enriched	X
k__Bacteria;p__Firmicutes;c__Clostridia;o__Eubacteriales;f__Clostridiaceae;g__Clostridium;s__Clostridium perfringens	X	enriched	X
k__Bacteria;p__Firmicutes;c__Clostridia;o__Eubacteriales;f__Clostridiaceae;g__Clostridium;s__Clostridium sp. SY8519	X	depleted	X
k__Bacteria;p__Firmicutes;c__Clostridia;o__Eubacteriales;f__Clostridiales Family XIII. Incertae Sedis;g__NA;s__[Eubacterium] sulci	X	depleted	X
k__Bacteria;p__Firmicutes;c__Clostridia;o__Eubacteriales;f__Eubacteriaceae;g__Eubacterium;s__Eubacterium limosum	X	enriched	X
k__Bacteria;p__Firmicutes;c__Clostridia;o__Eubacteriales;f__Lachnospiraceae;g__Anaerobutyricum;s__Anaerobutyricum hallii	X	depleted	X
k__Bacteria;p__Firmicutes;c__Clostridia;o__Eubacteriales;f__Lachnospiraceae;g__Anaerostipes;s__Anaerostipes hadrus	X	depleted	X
k__Bacteria;p__Firmicutes;c__Clostridia;o__Eubacteriales;f__Lachnospiraceae;g__Enterocloster;s__Enterocloster bolteae	X	enriched	X
k__Bacteria;p__Firmicutes;c__Clostridia;o__Eubacteriales;f__Lachnospiraceae;g__Lachnoclostridium;s__Lachnoclostridium phocaeense	X	depleted	X
k__Bacteria;p__Firmicutes;c__Clostridia;o__Eubacteriales;f__Lachnospiraceae;g__Lachnoclostridium;s__Lachnoclostridium sp. YL32	X	enriched	X
k__Bacteria;p__Firmicutes;c__Clostridia;o__Eubacteriales;f__Lachnospiraceae;g__NA;s__[Eubacterium] rectale	X	depleted	X
k__Bacteria;p__Firmicutes;c__Clostridia;o__Eubacteriales;f__Oscillospiraceae;g__Flavonifractor;s__Flavonifractor plautii	X	enriched	X
k__Bacteria;p__Firmicutes;c__Clostridia;o__Eubacteriales;f__Oscillospiraceae;g__Ruminococcus;s__Ruminococcus bicirculans	X	depleted	X
k__Bacteria;p__Firmicutes;c__Clostridia;o__Eubacteriales;f__Peptostreptococcaceae;g__Clostridioides;s__Clostridioides difficile	X	enriched	X
k__Bacteria;p__Firmicutes;c__Clostridia;o__Eubacteriales;f__Peptostreptococcaceae;g__Filifactor;s__Filifactor alocis	X	enriched	X
k__Bacteria;p__Firmicutes;c__Clostridia;o__Lachnospirales;f__Lachnospiraceae;g__[Eubacterium]_hallii_group;__	depleted	X	X
k__Bacteria;p__Firmicutes;c__Clostridia;o__Lachnospirales;f__Lachnospiraceae;g__[Eubacterium]_hallii_group;s__uncultured_organism	depleted	X	X
k__Bacteria;p__Firmicutes;c__Clostridia;o__Lachnospirales;f__Lachnospiraceae;g__[Eubacterium]_ruminantium_group;s__uncultured_bacterium	depleted	X	X
k__Bacteria;p__Firmicutes;c__Clostridia;o__Lachnospirales;f__Lachnospiraceae;g__[Eubacterium]_ventriosum_group;__	depleted	X	X
k__Bacteria;p__Firmicutes;c__Clostridia;o__Lachnospirales;f__Lachnospiraceae;g__[Ruminococcus]_gauvreauii_group;__	depleted	X	X
k__Bacteria;p__Firmicutes;c__Clostridia;o__Lachnospirales;f__Lachnospiraceae;g__[Ruminococcus]_gnavus_group;__	enriched	X	X
k__Bacteria;p__Firmicutes;c__Clostridia;o__Lachnospirales;f__Lachnospiraceae;g__Blautia;__	depleted	X	X
k__Bacteria;p__Firmicutes;c__Clostridia;o__Lachnospirales;f__Lachnospiraceae;g__Blautia;s__metagenome	depleted	X	X
k__Bacteria;p__Firmicutes;c__Clostridia;o__Lachnospirales;f__Lachnospiraceae;g__Lachnoclostridium;__	enriched	X	X
k__Bacteria;p__Firmicutes;c__Clostridia;o__Lachnospirales;f__Lachnospiraceae;g__Marvinbryantia;__	depleted	X	X
k__Bacteria;p__Firmicutes;c__Clostridia;o__Monoglobales;f__Monoglobaceae;g__Monoglobus;__	depleted	X	X
k__Bacteria;p__Firmicutes;c__Clostridia;o__Oscillospirales;f__[Eubacterium]_coprostanoligenes_group;g__[Eubacterium]_coprostanoligenes_group;__	depleted	X	X
k__Bacteria;p__Firmicutes;c__Clostridia;o__Oscillospirales;f__Oscillospiraceae;g__Flavonifractor;s__uncultured_bacterium	enriched	X	X
k__Bacteria;p__Firmicutes;c__Clostridia;o__Oscillospirales;f__Oscillospiraceae;g__UCG-002;__	depleted	X	X
k__Bacteria;p__Firmicutes;c__Clostridia;o__Oscillospirales;f__Oscillospiraceae;g__UCG-005;s__metagenome	depleted	X	X
k__Bacteria;p__Firmicutes;c__Clostridia;o__Oscillospirales;f__Oscillospiraceae;g__uncultured;__	depleted	X	X
k__Bacteria;p__Firmicutes;c__Clostridia;o__Oscillospirales;f__Oscillospiraceae;g__uncultured;s__uncultured_rumen	depleted	X	X
k__Bacteria;p__Firmicutes;c__Clostridia;o__Oscillospirales;f__Ruminococcaceae;__;__	depleted	X	X
k__Bacteria;p__Firmicutes;c__Clostridia;o__Oscillospirales;f__Ruminococcaceae;g__[Eubacterium]_siraeum_group;s__[Eubacterium]_siraeum	depleted	X	X
k__Bacteria;p__Firmicutes;c__Clostridia;o__Oscillospirales;f__Ruminococcaceae;g__Anaerotruncus;s__Anaerotruncus_sp.	depleted	X	X
k__Bacteria;p__Firmicutes;c__Clostridia;o__Oscillospirales;f__Ruminococcaceae;g__CAG-352;s__uncultured_bacterium	depleted	X	X
k__Bacteria;p__Firmicutes;c__Clostridia;o__Oscillospirales;f__Ruminococcaceae;g__Incertae_Sedis;__	depleted	X	X
k__Bacteria;p__Firmicutes;c__Clostridia;o__Oscillospirales;f__Ruminococcaceae;g__Incertae_Sedis;s__[Clostridium]_leptum	depleted	X	X
k__Bacteria;p__Firmicutes;c__Clostridia;o__Oscillospirales;f__Ruminococcaceae;g__Ruminococcus;__	depleted	X	X
k__Bacteria;p__Firmicutes;c__Clostridia;o__Oscillospirales;f__Ruminococcaceae;g__uncultured;__	depleted	X	X
k__Bacteria;p__Firmicutes;c__Clostridia;o__Oscillospirales;f__UCG-010;g__UCG-010;s__uncultured_Ruminococcaceae	depleted	X	X
k__Bacteria;p__Firmicutes;c__Clostridia;o__Peptostreptococcales-Tissierellales;f__Anaerovoracaceae;g__[Eubacterium]_brachy_group;s__uncultured_bacterium	depleted	X	X
k__Bacteria;p__Firmicutes;c__Clostridia;o__Peptostreptococcales-Tissierellales;f__Peptostreptococcaceae;g__Clostridioides;s__Clostridioides_difficile	enriched	X	X
k__Bacteria;p__Firmicutes;c__Clostridia;o__Peptostreptococcales-Tissierellales;f__Peptostreptococcales-Tissierellales;g__Anaerococcus;__	enriched	X	X
k__Bacteria;p__Firmicutes;c__Erysipelotrichia;o__Erysipelotrichales;f__Erysipelotrichaceae;g__Erysipelotrichaceae_noname;s__;Eubacterium;_dolichum	X	X	depleted
k__Bacteria;p__Firmicutes;c__Erysipelotrichia;o__Erysipelotrichales;f__Erysipelotrichaceae;g__Holdemanella;s__Holdemanella_biformis	X	X	depleted
k__Bacteria;p__Firmicutes;c__Erysipelotrichia;o__Erysipelotrichales;f__Erysipelotrichaceae;g__NA;s__Erysipelotrichaceae bacterium I46	X	enriched	X
k__Bacteria;p__Firmicutes;c__Erysipelotrichia;o__Erysipelotrichales;f__Turicibacteraceae;g__Turicibacter;s__Turicibacter sp. H121	X	depleted	X
k__Bacteria;p__Firmicutes;c__Negativicutes;o__Acidaminococcales;f__Acidaminococcaceae;g__Acidaminococcus;s__Acidaminococcus_intestini	X	X	enriched
k__Bacteria;p__Firmicutes;c__Negativicutes;o__Veillonellales-Selenomonadales;f__Veillonellaceae;g__Veillonella;__	enriched	X	X
k__Bacteria;p__Firmicutes;c__Negativicutes;o__Veillonellales;f__Veillonellaceae;g__Dialister;s__Dialister pneumosintes	X	enriched	X
k__Bacteria;p__Firmicutes;c__Negativicutes;o__Veillonellales;f__Veillonellaceae;g__Megasphaera;s__Megasphaera elsdenii	X	depleted	X
k__Bacteria;p__Firmicutes;c__Negativicutes;o__Veillonellales;f__Veillonellaceae;g__Veillonella;s__Veillonella parvula	X	enriched	X
k__Bacteria;p__Firmicutes;c__Tissierellia;o__Tissierellales;f__Peptoniphilaceae;g__Finegoldia;s__Finegoldia magna	X	enriched	X
k__Bacteria;p__Fusobacteria;c__Fusobacteriia;o__Fusobacteriales;f__Fusobacteriaceae;g__Fusobacterium;s__Fusobacterium nucleatum	X	enriched	X
k__Bacteria;p__Fusobacteriota;c__Fusobacteriia;o__Fusobacteriales;f__Fusobacteriaceae;g__Fusobacterium;__	enriched	X	X
k__Bacteria;p__Proteobacteria;c__Betaproteobacteria;o__Neisseriales;f__Neisseriaceae;g__Eikenella;s__Eikenella corrodens	X	enriched	X
k__Bacteria;p__Proteobacteria;c__Deltaproteobacteria;o__Desulfovibrionales;f__Desulfovibrionaceae;g__Desulfovibrio;s__Desulfovibrio_piger	X	X	depleted
k__Bacteria;p__Proteobacteria;c__Epsilonproteobacteria;o__Campylobacterales;f__Campylobacteraceae;g__Campylobacter;s__Campylobacter coli	X	depleted	X
k__Bacteria;p__Proteobacteria;c__Epsilonproteobacteria;o__Campylobacterales;f__Campylobacteraceae;g__Campylobacter;s__Campylobacter jejuni	X	depleted	X
k__Bacteria;p__Proteobacteria;c__Gammaproteobacteria;o__Aeromonadales;f__Aeromonadaceae;g__Aeromonas;s__Aeromonas salmonicida	X	enriched	X
k__Bacteria;p__Proteobacteria;c__Gammaproteobacteria;o__Burkholderiales;f__Neisseriaceae;g__Eikenella;__	enriched	X	X
k__Bacteria;p__Proteobacteria;c__Gammaproteobacteria;o__Burkholderiales;f__Sutterellaceae;g__Parasutterella;__	enriched	X	X
k__Bacteria;p__Proteobacteria;c__Gammaproteobacteria;o__Enterobacterales;f__Enterobacteriaceae;__;__	enriched	X	X
k__Bacteria;p__Proteobacteria;c__Gammaproteobacteria;o__Enterobacterales;f__Enterobacteriaceae;g__Citrobacter;s__Citrobacter freundii	X	enriched	X
k__Bacteria;p__Proteobacteria;c__Gammaproteobacteria;o__Enterobacterales;f__Enterobacteriaceae;g__Citrobacter;s__Citrobacter sp. FDAARGOS_156	X	enriched	X
k__Bacteria;p__Proteobacteria;c__Gammaproteobacteria;o__Enterobacterales;f__Enterobacteriaceae;g__Enterobacter;s__Enterobacter cloacae	X	enriched	X
k__Bacteria;p__Proteobacteria;c__Gammaproteobacteria;o__Enterobacterales;f__Enterobacteriaceae;g__Enterobacter;s__Enterobacter cloacae complex sp. ECNIH7	X	enriched	X
k__Bacteria;p__Proteobacteria;c__Gammaproteobacteria;o__Enterobacterales;f__Enterobacteriaceae;g__Escherichia-Shigella;__	enriched	X	X
k__Bacteria;p__Proteobacteria;c__Gammaproteobacteria;o__Enterobacterales;f__Enterobacteriaceae;g__Escherichia;s__Escherichia coli	X	enriched	X
k__Bacteria;p__Proteobacteria;c__Gammaproteobacteria;o__Enterobacterales;f__Enterobacteriaceae;g__Klebsiella;s__Klebsiella pneumoniae	X	enriched	X
k__Bacteria;p__Proteobacteria;c__Gammaproteobacteria;o__Enterobacterales;f__Morganellaceae;g__Morganella;s__Morganella morganii	X	enriched	X
k__Bacteria;p__Proteobacteria;c__Gammaproteobacteria;o__Pasteurellales;f__Pasteurellaceae;__;__	enriched	X	X
k__Bacteria;p__Proteobacteria;c__Gammaproteobacteria;o__Pasteurellales;f__Pasteurellaceae;g__Haemophilus;__	enriched	X	X
k__Bacteria;p__Proteobacteria;c__Gammaproteobacteria;o__Pasteurellales;f__Pasteurellaceae;g__Haemophilus;s__Haemophilus influenzae	X	enriched	X
k__Bacteria;p__Proteobacteria;c__Gammaproteobacteria;o__Pasteurellales;f__Pasteurellaceae;g__Haemophilus;s__Haemophilus parainfluenzae	X	enriched	X
k__Bacteria;p__Proteobacteria;c__Gammaproteobacteria;o__Pasteurellales;f__Pasteurellaceae;g__Haemophilus;s__Haemophilus pittmaniae	X	enriched	X
k__Bacteria;p__Verrucomicrobia;c__Verrucomicrobiae;o__Verrucomicrobiales;f__Akkermansiaceae;g__Akkermansia;s__Akkermansia muciniphila	X	depleted	depleted
k__Bacteria;p__Verrucomicrobiota;c__Verrucomicrobiae;o__Verrucomicrobiales;f__Akkermansiaceae;g__Akkermansia;s__uncultured_bacterium	depleted	X	X
k__Bacteria;p__Verrucomicrobiota;c__Verrucomicrobiae;o__Verrucomicrobiales;f__Akkermansiaceae;g__Akkermansia;s__uncultured_organism	depleted	X	X

## Sheet: S8prediction using 100 trees
Table S8: The prediction performance of random forests model with 100 trees measured by AUROC and its 95% confidence interval based on the genus level abundance profiles of 16S rRNA gene, microbial species and pathway abundance from shotgun sequencing data.
Type of abundance	AUROC	95% CI	Age involved	Gender involved
16s genus-level abundance	0.913	(0.817,1)	FALSE	FALSE
	0.914	(0.819,1)	TRUE	TRUE
Shotgun species-level abundance	0.888	(0.781,0.995)	FALSE	FALSE
	0.883	(0.773,0.992)	TRUE	TRUE
Shotgun pathway abundance	0.942	(0.865, 1)	FALSE	FALSE
	0.958	(0.892, 1)	TRUE	TRUE

## Sheet: S9prediction using 1000 tree
Table S9: The prediction performance of random forests model with 1000 trees measured by AUROC and its 95% confidence interval based on the genus level abundance profiles of 16S rRNA gene, microbial species and pathway abundance from shotgun sequencing data.
Type of abundance	AUROC	95% CI	Age involved	Gender involved
16s genus-level abundance	0.903	(0.802,1)	FALSE	FALSE
	0.931	(0.845,1)	TRUE	TRUE
Shotgun species-level abundance	0.895	(0.792, 1)	FALSE	FALSE
	0.904	(0.804, 1)	TRUE	TRUE
Shotgun pathway abundance	0.964	(0.902, 1)	FALSE	FALSE
	0.954	(0.884, 1)	TRUE	TRUE

## Sheet: S10 p-values of AUROC
Table S10: The Mann–Whitney U test p values of AUROC between random forest models with different number of trees presented in table 4, S8 and S9
Type of abundance	100 vs 500	100 vs 1000	500 vs 1000	Age involved	Gender involved
16s genus-level abundance	0.57452	0.97972	0.69006	FALSE	FALSE
	0.37705	0.1446	0.71093	TRUE	TRUE
Shotgun species-level abundance	0.25125	0.13926	0.59923	FALSE	FALSE
	0.54084	0.65016	0.70441	TRUE	TRUE
Shotgun pathway abundance	0.74081	0.62909	0.80255	FALSE	FALSE
	0.7724	0.6722	0.71524	TRUE	TRUE

[truncated: 2 more sheets: S11prediction without treatme, S12p-values of validation AUROC]
