# Supplementary material for: 16S rRNA and metagenomic shotgun sequencing data revealed consistent patterns of gut microbiome signature in pediatric ulcerative colitis
Source: Sci Rep. 2022 Apr 19;12:6421. doi: 10.1038/s41598-022-07995-7 (PMC9018687; doi:10.1038/s41598-022-07995-7)
Supplement: Supplementary file 3 — Supplementary Information 3. [file 41598_2022_7995_MOESM3_ESM.zip]

Archive with 53 entries (50 files):
- supplementary_tex/
- supplementary_tex/shotgun_rarefied_shannon_boxplots_remove_uc_therapy.pdf
- __MACOSX/
- __MACOSX/supplementary_tex/
- __MACOSX/supplementary_tex/._shotgun_rarefied_shannon_boxplots_remove_uc_therapy.pdf
- supplementary_tex/supplementary.tex
- __MACOSX/supplementary_tex/._supplementary.tex
- supplementary_tex/comparison_remove_uc_therapy.pdf
- __MACOSX/supplementary_tex/._comparison_remove_uc_therapy.pdf
- supplementary_tex/.DS_Store
- __MACOSX/supplementary_tex/._.DS_Store
- supplementary_tex/amplicon_rarefied_shannon_boxplots.pdf
- __MACOSX/supplementary_tex/._amplicon_rarefied_shannon_boxplots.pdf
- supplementary_tex/rarefaction_curve.pdf
- __MACOSX/supplementary_tex/._rarefaction_curve.pdf
- supplementary_tex/validation_pcoa.pdf
- __MACOSX/supplementary_tex/._validation_pcoa.pdf
- supplementary_tex/shotgun_rarefaction.pdf
- __MACOSX/supplementary_tex/._shotgun_rarefaction.pdf
- supplementary_tex/corr_pcoa1.pdf
- __MACOSX/supplementary_tex/._corr_pcoa1.pdf
- supplementary_tex/validation_roc_curve_100_1000.pdf
- __MACOSX/supplementary_tex/._validation_roc_curve_100_1000.pdf
- supplementary_tex/amplicon_rarefied_shannon_remove_uc_therapy.pdf
- __MACOSX/supplementary_tex/._amplicon_rarefied_shannon_remove_uc_therapy.pdf
- supplementary_tex/validation_healthy_shannon.pdf
- __MACOSX/supplementary_tex/._validation_healthy_shannon.pdf
- supplementary_tex/pcoa_remove_uc_therapy.pdf
- __MACOSX/supplementary_tex/._pcoa_remove_uc_therapy.pdf
- supplementary_tex/seq_depth_dist_16s.pdf
- __MACOSX/supplementary_tex/._seq_depth_dist_16s.pdf
- supplementary_tex/corr_shannon_remove_uc_therapy.pdf
- __MACOSX/supplementary_tex/._corr_shannon_remove_uc_therapy.pdf
- supplementary_tex/shotgun_rarefied_pcoa.pdf
- __MACOSX/supplementary_tex/._shotgun_rarefied_pcoa.pdf
- supplementary_tex/mapping_rate.pdf
- __MACOSX/supplementary_tex/._mapping_rate.pdf
- supplementary_tex/seq_depth_dist_sg.pdf
- __MACOSX/supplementary_tex/._seq_depth_dist_sg.pdf
- supplementary_tex/amplicon_rarefied_pcoa.pdf
- __MACOSX/supplementary_tex/._amplicon_rarefied_pcoa.pdf
- supplementary_tex/validation_healthy_pcoa.pdf
- __MACOSX/supplementary_tex/._validation_healthy_pcoa.pdf
- supplementary_tex/corr_shannon.pdf
- __MACOSX/supplementary_tex/._corr_shannon.pdf
- supplementary_tex/amplicon_rarefied_pcoa_remove_uc_therapy.pdf
- __MACOSX/supplementary_tex/._amplicon_rarefied_pcoa_remove_uc_therapy.pdf
- supplementary_tex/validation_shannon_boxplot.pdf
- __MACOSX/supplementary_tex/._validation_shannon_boxplot.pdf
- supplementary_tex/shotgun_rarefied_pcoa_remove_uc_therapy.pdf
- __MACOSX/supplementary_tex/._shotgun_rarefied_pcoa_remove_uc_therapy.pdf
- supplementary_tex/corr_pcoa1_remove_uc_therapy.pdf
- __MACOSX/supplementary_tex/._corr_pcoa1_remove_uc_therapy.pdf
